# Supplementary material for: Re-imagining fMRI for awake behaving infants
Source: Nat Commun. 2020 Sep 9;11:4523. doi: 10.1038/s41467-020-18286-y (PMC7481790; doi:10.1038/s41467-020-18286-y)
Supplement: Supplementary file 5 — Source Data [file 41467_2020_18286_MOESM5_ESM.xls]

## Sheet: Figure 1
	Ppt	age	sex	cohort	Included TRs	Asleep functional	Anatomical	Scouts	Motion TRs	Eye movement TRs	Ignored block	Ignored run	usable experiments	Number of runs	finish	fuss	sleep	technical	unknown
0	s8687_1_1	3.7	F	2	2.66667	0	1.78333	0.233333	0.366667	0	5.8	0	0	1	1	0	0	0	0
1	s2687_1_1	4	M	2	4.8	0	4.91667	0.233333	1.03333	0	2.86667	0	1	1	1	0	0	0	0
2	s6607_1_1	4	M	2	9.5	0	3.13333	0.7	1	0	5.23333	0	2	2	1	1	0	0	0
3	s1687_1_1	4.5	M	2	0	0	3.13333	0.7	0	0	0	4.13333	0	2	0	2	0	0	0
4	s2607_1_1	4.5	F	2	1.6	0	3.13333	0.233333	0.666667	0	2.13333	0.9	0	2	0	2	0	0	0
5	s4607_1_1	4.6	F	2	4.46667	0	3.13333	0.233333	0.666667	0	1.43333	0	0	1	0	1	0	0	0
6	s3687_1_1	4.7	F	2	2.26667	0	4.91667	0.466667	0.733333	0	5.63333	1.16667	0	3	1	1	1	0	0
7	s6687_1_1	5	F	2	8.63333	0	3.13333	0.233333	2	0	4.3	0	2	2	2	0	0	0	0
8	s1607_1_1	5.1	M	2	2.56667	0	3.13333	0.233333	1.33333	0.1	1.9	2.26667	1	2	1	1	0	0	0
9	s0687_1_1	5.3	F	2	4.53333	0	3.13333	0.466667	0.466667	0	2.13333	0	1	1	0	1	0	0	0
10	s3687_1_2	5.7	F	2	2.96667	0	3.13333	0.466667	0.533333	0.0333333	1.8	4.33333	1	2	0	1	0	1	0
11	s7687_1_1	5.8	M	2	0	4.93333	4.91667	0.466667	0	0	0	0	0	2	2	0	0	0	0
12	s8687_1_2	5.8	F	2	4.76667	0	9.36667	0.466667	0.3	0	0	2.56667	2	3	3	0	0	0	0
13	s2687_1_2	6	M	2	11.7	0	8.05	0.233333	1.2	0.0666667	1.36667	0	3	4	3	0	1	0	0
14	s0307_1_1	6.3	M	1	4.73333	9.6	6.26667	0.7	0.433333	0.833333	0.766667	0.233333	0	4	0	1	1	0	2
15	s4607_1_2	6.7	F	2	7.66667	0	3.13333	0.466667	0.766667	0.6	0.733333	0	2	3	2	1	0	0	0
16	s2187_1_1	7.3	F	1	2.25	0	9.4	0.233333	0.225	3.125	1.125	0	1	2	2	0	0	0	0
17	s6687_1_2	7.3	F	2	5.76667	0	3.13333	0.233333	2.16667	0.4	1.96667	0	2	2	1	0	0	1	0
18	s5687_1_1	7.4	M	2	1.36667	0	3.13333	1.16667	1	0	2.86667	4.9	0	5	0	4	0	1	0
19	s3607_1_1	7.5	F	2	7.96667	0	3.13333	0.7	1.03333	0	1.46667	0	1	2	1	0	0	1	0
20	s0607_1_1	7.6	M	2	3.66667	0	3.13333	0.7	0.0666667	0	0.733333	5.26667	0	3	0	2	0	1	0
21	s8187_1_1	8.5	F	1	5.375	0	0	0.466667	0.625	0	0	1.675	0	6	0	0	0	0	6
22	s8607_1_1	8.5	F	2	12.3	0	4.91667	0.233333	0.9	0.566667	2.1	0	3	2	2	0	0	0	0
23	s4107_1_1	8.8	M	1	2.63333	2.06667	6.26667	0.7	1.23333	0.866667	2.43333	4.23333	1	4	2	0	2	0	0
24	s0687_1_2	9	F	2	4.46667	0	6.26667	0.466667	0.133333	0.266667	2.06667	1.66667	2	3	1	1	1	0	0
25	s0307_1_2	9.1	M	1	13.5	0	6.26667	0.466667	1	0.6	1.43333	0	3	3	2	0	1	0	0
26	s8187_1_2	9.4	F	1	10.55	0	3.13333	0.7	1.325	3.3	0.9	0.95	2	7	1	3	0	2	1
27	s5687_1_2	10.4	M	2	3.3	0	0	0.7	1.5	0	1.5	0	1	1	0	1	0	0	0
28	s0187_1_1	10.5	M	1	0.833333	0	6.26667	0.7	0	0	2.26667	2.4	0	2	1	1	0	0	0
29	s8187_1_3	10.8	F	1	2.7	0	3.13333	0.466667	0.966667	0	4	3.93333	1	3	1	0	0	2	0
30	s7307_1_1	11.2	F	1	2.1	0	0	0.7	0.933333	0	1.43333	0	0	1	0	1	0	0	0
31	s6187_2_1	11.3	M	1	9.1	0	3.13333	0.466667	0.366667	1.83333	0.933333	0	2	3	1	0	0	0	2
32	s4107_1_2	12.2	M	1	0.7	0	3.13333	0.7	0.133333	0	0.733333	2.26667	0	2	1	1	0	0	0
33	s6187_2_2	12.2	M	1	1.86667	0	0	0.466667	1.36667	0.4	1.83333	0	0	2	0	2	0	0	0
34	s8187_1_4	13.8	F	1	7.2	5.96667	9.4	0.7	1.26667	0	3.96667	0	2	4	2	1	1	0	0
35	s8187_1_5	15.3	F	1	4.36667	0	6.26667	0.7	1.3	0	5.96667	0	0	3	1	1	0	1	0
36	s8187_1_6	16.8	F	1	5.2	0	3.13333	0.933333	0.766667	0	2.73333	1.5	1	4	1	2	0	1	0
37	s8187_1_7	18.2	F	1	17.025	0	6.26667	0.466667	1.4	0.7	0.95	0	2	4	3	1	0	0	0
38	s2307_1_1	19.9	M	1	18.0333	2.06667	6.26667	0.233333	0.233333	0.2	1.93333	0	3	5	2	0	1	2	0
39	s1187_1_1	20.7	F	1	13.1333	0	6.26667	0.233333	0.8	0.8	0	0	3	3	2	1	0	0	0
40	s2307_1_2	21.7	M	1	20.1667	0	6.26667	0.233333	0.0666667	0.433333	0.733333	0	3	4	1	0	3	0	0
41	s8187_1_8	23.1	F	1	13.5333	0	6.26667	0.233333	0.6	0.0666667	2.2	0	3	3	3	0	0	0	0
42	s1187_1_2	23.2	F	1	10.7667	0	6.26667	0.7	2.53333	0.8	0	2.56667	2	5	2	3	0	0	0
43	s5187_1_2	26.3	F	1	5.86667	0	3.13333	2.1	0.833333	0	0.366667	3.36667	2	6	4	0	0	2	0
44	s0307_2_1	32.6	M	1	5.13333	0	3.13333	0.233333	0	0	0	1.53333	2	3	2	1	0	0	0
45	Mean	10.7178	NA	1.48889	6.30519	0.547407	4.34519	0.523704	0.806111	0.35537	1.88315	1.15241	1.26667	2.93333	1.24444	0.844444	0.266667	0.333333	0.244444
46	Under 12	7.07188	NA	1.6875	5.02318	0.51875	4.05417	0.488542	0.780469	0.39349	1.97891	1.26953	1.0625	2.625	1	0.78125	0.21875	0.28125	0.34375
47	Over 12	19.6923	NA	1	9.4609	0.617949	5.06154	0.610256	0.869231	0.261538	1.64744	0.864103	1.76923	3.69231	1.84615	1	0.384615	0.461538	0
48	Cohort I	15.1826	NA	1	7.68551	0.856522	4.76812	0.588406	0.800362	0.606884	1.59601	1.0721	1.43478	3.6087	1.47826	0.826087	0.391304	0.434783	0.478261
49	Cohort II	6.05	NA	2	4.86212	0.224242	3.90303	0.456061	0.812121	0.0924242	2.18333	1.23636	1.09091	2.22727	1	0.863636	0.136364	0.227273	0
50	Correlation with age	1	NA	-0.675596	0.453183	-0.0605005	0.139017	0.217629	0.00500341	0.0201889	-0.282958	-0.00974401	0.434112	0.435836	0.455157	0.0266247	0.123183	0.206085	-0.0756161

## Sheet: Figure_2
	A1	A2	A3	A4	A5	A6	A7	A8	A9	A10	A11	A12	A13	A14	A15	A16	Mean:			I1	I2	I3	I4	I5	I6	I7	I8	I9	I10	I11	I12	I13	I14	I15	I16	I17	I18	I19	I20	I21	I22	I23	I24	I25	I26	I27	I28	I29	I30
Y1	nan	nan	nan	nan	nan	nan	nan	nan	nan	nan	nan	nan	nan	nan	nan	nan	#DIV/0!			nan	nan	nan	nan	nan	nan	nan	nan	nan	nan	nan	nan	nan	nan	nan	nan	nan	nan	nan	nan	nan	nan	nan	nan	nan	nan	nan	nan	nan	nan
Y2	nan	nan	nan	nan	nan	nan	nan	nan	nan	nan	nan	nan	nan	nan	nan	nan	#DIV/0!			nan	nan	nan	nan	nan	nan	nan	nan	nan	nan	nan	nan	nan	nan	nan	nan	nan	nan	nan	nan	nan	nan	nan	nan	nan	nan	nan	nan	nan	nan
Y3	nan	nan	nan	nan	nan	nan	nan	nan	nan	nan	nan	nan	nan	nan	nan	nan	#DIV/0!			nan	nan	nan	nan	nan	nan	nan	nan	nan	nan	nan	nan	nan	nan	nan	nan	nan	nan	nan	nan	nan	nan	nan	nan	nan	nan	nan	nan	nan	nan
Y4	nan	nan	nan	nan	nan	nan	nan	nan	nan	nan	nan	nan	nan	nan	nan	nan	#DIV/0!			nan	nan	nan	nan	nan	nan	nan	nan	nan	nan	nan	nan	nan	nan	nan	nan	nan	nan	nan	nan	nan	nan	nan	nan	nan	nan	nan	nan	nan	nan
Y5	nan	nan	nan	nan	nan	nan	nan	nan	nan	nan	nan	nan	nan	nan	nan	nan	#DIV/0!			nan	nan	nan	nan	nan	nan	nan	nan	nan	nan	nan	nan	nan	nan	nan	nan	nan	nan	nan	nan	nan	nan	nan	nan	nan	nan	nan	nan	nan	nan
Y6	nan	nan	nan	nan	nan	nan	nan	nan	nan	nan	nan	nan	nan	nan	nan	nan	#DIV/0!			nan	nan	nan	nan	nan	nan	nan	nan	nan	nan	nan	nan	nan	nan	nan	nan	nan	nan	nan	nan	nan	nan	nan	nan	nan	nan	nan	nan	nan	nan
Y7	nan	nan	nan	nan	nan	nan	nan	nan	nan	nan	nan	nan	nan	nan	nan	nan	#DIV/0!			nan	nan	nan	nan	nan	nan	nan	nan	nan	nan	nan	nan	nan	nan	nan	nan	nan	nan	nan	nan	nan	nan	nan	nan	nan	nan	nan	nan	nan	nan
Y8	nan	66.881	nan	nan	nan	nan	nan	nan	nan	nan	nan	nan	nan	nan	nan	nan	66.881			nan	nan	nan	nan	nan	nan	nan	nan	nan	nan	nan	nan	nan	nan	nan	nan	nan	nan	nan	nan	nan	nan	nan	nan	nan	nan	nan	nan	nan	nan
Y9	nan	66.927	nan	nan	nan	nan	nan	nan	nan	47.696	nan	nan	nan	nan	nan	nan	57.3115			nan	nan	nan	nan	nan	nan	nan	nan	nan	nan	nan	nan	nan	nan	nan	nan	nan	nan	nan	nan	nan	nan	nan	nan	nan	nan	nan	nan	nan	nan
Y10	nan	65.238	nan	nan	nan	76.754	nan	nan	nan	51.184	nan	nan	nan	nan	nan	nan	64.392			nan	nan	nan	nan	nan	nan	nan	nan	nan	nan	nan	nan	nan	nan	nan	nan	nan	nan	nan	nan	nan	nan	nan	nan	nan	nan	nan	nan	nan	nan
Y11	nan	66.184	nan	69.049	nan	76.687	nan	nan	nan	56.198	nan	nan	nan	nan	nan	nan	67.0295			nan	nan	nan	nan	nan	nan	nan	nan	nan	nan	nan	nan	nan	nan	nan	nan	6.737	nan	nan	nan	nan	nan	nan	nan	nan	nan	nan	nan	nan	nan
Y12	nan	68.199	nan	68.805	nan	76.933	nan	nan	nan	58.094	72.143	nan	nan	nan	nan	nan	68.8348			nan	nan	nan	nan	nan	nan	nan	nan	nan	nan	nan	nan	nan	nan	nan	nan	7.05	14.408	nan	nan	nan	nan	nan	nan	nan	nan	nan	nan	nan	nan
Y13	nan	67.781	nan	67.512	nan	76.113	nan	nan	nan	60.391	73.511	53.368	nan	nan	nan	57.923	65.2284			nan	10.667	nan	nan	nan	nan	nan	nan	nan	nan	nan	nan	nan	nan	15.252	16.217	7.486	14.805	10.834	nan	nan	nan	nan	nan	nan	nan	nan	nan	nan	nan
Y14	73.643	67.954	nan	68.548	nan	76.513	nan	78.673	nan	64.403	73.465	56.014	nan	nan	nan	56.613	68.4251			nan	11.222	nan	nan	nan	nan	nan	nan	nan	nan	nan	nan	20.179	27.532	15.651	16.988	7.933	15.263	11.061	nan	nan	nan	nan	nan	nan	nan	nan	nan	nan	nan
Y15	75.363	68.325	75.671	69.324	74.03	75.387	71.772	79.156	nan	64.718	75.339	56.832	nan	70.339	nan	58.547	70.3695			nan	11.738	nan	nan	nan	nan	nan	nan	nan	23.048	19.431	26.637	20.678	28.851	15.924	16.727	8.095	15.714	11.064	14.197	nan	35.517	70.99	68.648	50.044	nan	nan	nan	nan	nan
Y16	75.989	68.082	78.932	69.933	75.008	75.701	74.565	82.233	nan	66.781	74.653	59.199	nan	72.295	72.002	59.892	71.8046			nan	12.326	nan	nan	nan	nan	nan	nan	nan	23.765	20.16	27.823	21.058	29.901	16.125	16.688	8.145	16.451	11.241	14.458	28.708	37.697	73.71	70.953	51.708	nan	86.918	74.194	84.187	nan
Y17	76.28	68.017	79.881	70.266	77.603	75.27	76.589	84.352	57.53	67.792	75.109	60.901	83.041	74.405	72.646	61.423	72.5691			nan	12.734	nan	nan	nan	nan	nan	nan	nan	24.266	20.903	28.655	21.593	32.18	16.551	17.224	8.405	16.491	11.743	14.848	29.58	38.865	73.141	74.167	51.864	32.076	87.835	75.447	84.882	nan
Y18	76.929	69.34	82.154	69.986	78.672	74.052	77.543	85.06	58.328	69.405	75.392	62.418	83.369	75.891	74.816	62.724	73.5049			10.368	13.077	nan	nan	nan	nan	nan	nan	20.395	25.426	21.553	30.246	22.836	34.198	17.132	17.374	8.49	17.356	12.02	15.174	31.191	39.048	74.42	75.646	53.546	35.247	90.073	78.312	86.768	8.815
Y19	76.546	67.912	81.465	68.669	79.004	73.198	78.233	84.328	58.517	70.159	75.289	64.332	82.208	76.604	74.978	61.77	73.3257			10.279	13.339	nan	nan	nan	nan	12.245	27.007	21.528	26.53	22.73	32.534	24.223	36.429	17.955	17.755	8.664	17.724	12.77	15.435	31.961	39.801	72.884	73.748	52.053	35.469	88.423	75.488	84.997	8.928
Y20	76.791	65.388	81.082	67.209	79.719	72.597	80.798	82.463	59.16	69.677	74.059	63.525	82.384	77.55	75.085	63.724	73.2007			10.439	13.575	nan	nan	nan	nan	12.762	28.09	22.324	27.761	23.465	33.331	25.203	37.263	18.374	17.767	8.841	17.21	12.928	16.313	32.647	40.706	72.274	72.218	51.566	34.791	86.882	75.639	84.196	8.977
Y21	75.698	64.651	79.764	66.424	79.543	70.67	79.078	83.011	59.005	69.709	73.324	63.316	84.253	76.864	73.959	64.789	72.7536			10.306	13.537	13.455	nan	nan	nan	13.006	29.173	23.519	29.162	25.02	35.799	26.605	37.847	18.906	17.687	8.695	17.375	13.099	16.114	34.113	42.076	72.614	72.565	50.9	35.739	85.853	74.16	82.722	9.248
Y22	74.379	64.908	79.562	64.709	79.736	69.441	77.274	80.72	58.049	68.633	69.864	61.117	83.877	77.357	74.296	63.657	71.7237			10.267	13.344	14.375	17.946	nan	31.389	13.589	30.087	24.529	29.928	25.644	36.824	26.808	37.651	19.399	18.134	8.491	17.143	13.417	16.536	34.109	42.391	72.038	72.993	50.366	37.34	86.438	73.562	82.592	9.776
Y23	73.21	64.537	78.82	63.913	77.734	68.383	77.831	77.627	57.278	69.456	69.572	61.951	83.225	77.009	73.831	64.626	71.1877			10.163	13.337	16.003	18.929	39.54	32.748	14.399	30.801	25.487	30.23	27.006	37.403	27.411	37.985	19.805	18.179	8.647	17.53	13.456	17.025	34.992	43.845	71.504	72.014	48.931	38.775	85.74	74.351	81.435	10.021
Y24	72.07	62.04	78.485	63.587	74.272	67.202	74.495	76.831	55.296	68.544	67.723	61.905	81.83	74.749	72.547	62.876	69.6532			9.959	13.614	17.407	19.707	42.291	33.393	14.636	31.453	26.418	30.861	28.268	37.89	28.143	37.443	19.297	17.88	8.599	17.178	13.296	16.193	35.571	44.805	69.732	71.594	47.391	39.774	84.377	74.361	81.382	10.227
Y25	73.42	60.38	77.816	62.421	73.402	66.586	72.481	76.99	54.73	67.292	67.437	62.06	80.923	74.607	70.316	61.235	68.881			9.884	13.321	18.005	20.112	43.107	33.759	14.717	31.96	26.878	31.141	28.968	38.01	27.878	36.266	19.478	17.861	8.425	17.046	13.578	16.341	36.38	45.912	70.574	70.336	46.901	40.05	83.306	73.117	82.836	10.399
Y26	72.797	60.437	77.398	60.775	73.47	64.68	72.011	74.918	52.205	66.842	67.138	60.058	77.647	73.185	68.889	60.587	67.6898			9.853	13.578	19.089	20.476	47.137	33.604	14.245	32.001	26.597	30.95	29.43	38.616	27.735	34.812	19.788	17.593	7.992	16.783	13.287	16.616	36.191	45.63	67.954	69.93	44.524	42.203	84.645	73.769	81.504	10.417
Y27	70.177	58.836	76.876	59.312	71.531	64.445	71.391	73.968	53.63	67.145	65.525	61.124	77.337	70.185	68.114	59.316	66.807			9.876	13.471	19.754	20.325	49.353	33.066	14.388	31.351	26.468	31.241	30.998	38.812	28.107	35.131	20.068	18.239	8.006	16.684	13.369	16.913	36.193	47.228	66.326	67.347	43.58	43.312	80.548	71.597	79.019	10.491
Y28	69.771	57.818	75.262	59.709	71.854	62.898	70.624	74.052	53.829	67.318	63.24	61.621	76.111	69.117	67.012	60.614	66.3031			9.856	13.335	20.029	20.401	51.849	34.004	14.633	31.64	26.383	31.52	32.499	39.501	28.204	35.083	20.033	18.626	8.325	17.021	13.382	17.47	36.944	48.63	66.986	65.415	42.797	43.174	79.624	70.937	77.699	10.488
Y29	70.413	56.992	76.413	60.719	72.276	62.528	69.428	74.075	52.507	67.792	63.55	61.096	74.586	67.722	65.822	59.784	65.9814			9.762	13.684	19.944	19.982	nan	32.655	14.811	32.294	26.029	31.801	33.462	39.374	28.46	34.818	20.123	18.506	8.143	17.295	14.107	17.616	35.693	49.594	65.353	64.479	41.761	44.045	78.222	69.732	76.823	10.416
Y30	68.841	57.701	76.733	58.94	73.09	62.391	70.467	73.556	51.133	67.673	63.214	61.321	71.76	67.828	64.452	57.864	65.4352			9.817	13.553	19.299	19.424	nan	32.068	14.53	33.512	25.919	32.057	33.974	40.156	27.742	34.157	19.607	18.192	7.784	16.774	13.886	17.104	35.379	48.568	63.71	62.826	40.324	45.538	77.989	67.583	75.041	10.394
Y31	68.456	56.12	75.699	59.678	72.017	62.89	69.705	72.91	51.548	64.656	62.5	61.593	71.677	66.232	64.411	57.324	64.8385			9.711	13.548	18.569	19.296	nan	32.142	14.826	34.429	25.569	32.628	35.461	40.017	27.017	32.94	18.645	18.42	7.463	17.118	13.655	16.783	33.737	46.692	61.38	63.111	39.123	46.075	75.02	65.231	70.336	10.157
Y32	68.161	56.005	76.549	58.773	71.256	60.99	69.017	72.074	50.893	65.443	61.015	59.797	69.859	66.2	63.602	54.127	63.9851			9.577	13.386	18.168	nan	nan	nan	14.818	33.912	25.492	32.511	35.821	40.111	26.229	32.531	17.685	18.35	7.462	16.825	13.827	16.695	32.759	45.51	59.433	59.038	37.696	44.159	72.647	63.782	69.418	10.313
Y33	67.219	55.648	75.926	58.039	72.351	60.021	69.177	72.908	50.905	64.034	60.486	58.496	68.63	66.454	64.857	55.719	63.8044			9.48	13.173	17.045	nan	nan	nan	14.634	34.811	24.536	31.442	35.112	38.836	25.148	31.867	17.086	18.057	7.306	16.523	13.853	16.969	31.849	44.113	59.679	57.503	37.054	43.857	70.117	60.819	66.82	10.373
Y34	65.557	56.268	75.828	58.103	71.869	58.942	67.789	71.804	50.163	62.917	61.835	57.586	66.981	64.622	63.865	54.995	63.0702			9.347	12.821	15.517	nan	nan	nan	14.719	33.723	24.252	30.004	34.546	36.713	22.927	30.015	16.349	17.549	7.33	15.474	13.766	16.665	30.334	43.834	58.794	58.2	35.812	43.556	69.342	61.425	66.172	10.062
Y35	64.41	56.089	76.783	58.202	71.182	57.848	65.785	70.275	50.156	63.792	60.246	58.708	65.924	64.867	63.708	54.634	62.6631			9.053	12.571	14.073	15.972	nan	27.158	15.173	33.864	23.061	29.327	33.3	35.917	22.706	28.796	15.541	17.46	7.46	14.923	13.58	16.13	29.127	42.958	58.318	56.73	34.91	43.451	67.746	59.263	64.489	10.117
Y36	62.641	55.469	74.291	58.192	69.556	59.081	66.298	69.733	50.643	61.005	60.3	57.716	64.462	62.687	62.124	52.874	61.692			8.895	12.136	13.117	15.308	nan	nan	15.029	32.283	21.664	28.705	31.279	33.58	21.508	27.152	14.711	17.109	7.347	14.429	13.153	15.196	28.154	41.36	55.869	54.276	34.177	43.29	67.509	59.272	63.321	9.88
Y37	64.221	55.816	74.03	58.703	69.018	60.769	66.6	69.494	49.267	60.502	61.869	57.957	61.953	62.215	62.404	53.466	61.7677			8.794	11.877	12.402	nan	nan	nan	14.714	30.089	20.65	27.777	30.34	32.285	20.189	24.832	13.544	16.575	7.055	13.883	12.658	14.219	27.054	38.907	55.71	51.97	33.936	42.142	65.207	57.078	61.257	9.849
Y38	63.324	56.91	71.687	58.598	66.598	60.873	66.482	69.208	48.812	59.925	62.013	56.936	62.228	62.551	63.663	53.024	61.427			8.801	11.754	nan	nan	nan	nan	14.219	nan	19.557	26.467	28.756	31.347	20.206	24.261	13.833	15.957	6.977	13.221	11.843	14.14	25.991	36.673	53.383	50.712	31.648	40.607	64.186	55.391	59.24	9.545
Y39	63.373	56.191	72.262	59.237	66.167	59.858	65.845	70.667	48.293	59.228	63.329	56.793	64.184	62.062	62.704	50.561	61.2971			8.728	11.838	nan	nan	nan	nan	14.415	nan	nan	25.373	27.067	29.952	20.195	24.194	13.746	16.001	6.827	13.582	11.982	13.804	25.029	34.823	51.946	49.702	30.846	37.952	59.719	52.596	56.637	9.433
Y40	64.834	55.718	72.718	61.057	66.85	60.501	65.71	70.156	48.91	58.957	61.804	57.491	63.136	62.959	64.842	52.172	61.7384			8.573	11.399	nan	nan	nan	nan	13.706	nan	nan	24.262	25.391	28.695	19.755	23.373	13.401	15.532	6.716	13.236	11.588	13.327	24.136	33.992	51.788	47.501	30.742	36.967	58.586	51.372	55.41	9.241
Y41	63.4	55.806	71.358	60.884	65.804	62.056	64.839	71.09	48.212	58.042	61.49	56.012	61.759	62.853	64.733	52.507	61.3028			nan	10.919	nan	nan	nan	nan	13.411	nan	nan	23.541	24.182	27.98	19.152	22.023	12.633	15.041	5.982	12.998	11.242	12.888	23.206	32.012	50.588	46.178	29.794	36.233	58.091	51.623	54.842	8.848
Y42	63.024	55.38	72.15	60.23	66.93	62.538	63.172	69.986	46.229	57.096	59.909	55.396	61.41	62.379	63.878	52.792	60.7812			nan	10.321	nan	nan	nan	nan	nan	nan	nan	22.713	23.202	26.656	18.259	21.268	11.838	13.917	5.63	12.259	10.447	12.356	22.463	30.456	48.948	45.392	28.269	33.865	55.087	49.112	52.281	8.648
Y43	63.639	53.84	72.62	58.156	67.211	61.279	nan	68.807	nan	57.842	60.822	55.188	63.052	61.806	62.427	52.119	61.3434			nan	10.022	nan	nan	nan	nan	nan	nan	nan	21.722	22.309	25.489	18.209	20.802	11.266	13.501	5.255	11.389	9.917	11.917	nan	nan	nan	42.715	nan	31.674	52.787	46.751	50.012	8.292
Y44	62.679	53.482	72.224	58.967	nan	60.751	nan	69.348	nan	56.455	58.475	53.102	62.554	59.962	nan	50.077	59.8397			nan	9.888	nan	nan	nan	nan	nan	nan	nan	20.98	20.699	23.914	nan	nan	10.996	13.034	5.05	10.813	9.528	10.962	nan	nan	nan	40.827	nan	28.822	nan	nan	nan	7.931
Y45	60.92	53.618	71.113	58.857	nan	61.472	nan	68.759	nan	54.218	57.71	nan	nan	59.265	nan	49.289	59.5221			nan	nan	nan	nan	nan	nan	nan	nan	nan	nan	nan	nan	nan	nan	nan	12.742	4.888	10.632	9.453	nan	nan	nan	nan	nan	nan	nan	nan	nan	nan	nan
Y46	nan	55.213	71.158	58.631	nan	60.489	nan	67.668	nan	53.636	58.184	nan	nan	58.264	nan	48.619	59.0958			nan	nan	nan	nan	nan	nan	nan	nan	nan	nan	nan	nan	nan	nan	nan	nan	4.748	10.422	9.157	nan	nan	nan	nan	nan	nan	nan	nan	nan	nan	nan
Y47	nan	56.123	70.922	58.462	nan	58.78	nan	68.437	nan	52.096	nan	nan	nan	57.959	nan	48.445	58.903			nan	nan	nan	nan	nan	nan	nan	nan	nan	nan	nan	nan	nan	nan	nan	nan	4.604	10.012	nan	nan	nan	nan	nan	nan	nan	nan	nan	nan	nan	nan
Y48	nan	57.578	nan	60.674	nan	59.666	nan	nan	nan	50.501	nan	nan	nan	57.774	nan	46.856	55.5082			nan	nan	nan	nan	nan	nan	nan	nan	nan	nan	nan	nan	nan	nan	nan	nan	4.4	9.478	nan	nan	nan	nan	nan	nan	nan	nan	nan	nan	nan	nan
Y49	nan	58.383	nan	nan	nan	61.343	nan	nan	nan	51.406	nan	nan	nan	nan	nan	47.694	54.7065			nan	nan	nan	nan	nan	nan	nan	nan	nan	nan	nan	nan	nan	nan	nan	nan	4.192	9.059	nan	nan	nan	nan	nan	nan	nan	nan	nan	nan	nan	nan
Y50	nan	56.621	nan	nan	nan	nan	nan	nan	nan	49.655	nan	nan	nan	nan	nan	47.025	51.1003			nan	nan	nan	nan	nan	nan	nan	nan	nan	nan	nan	nan	nan	nan	nan	nan	3.932	nan	nan	nan	nan	nan	nan	nan	nan	nan	nan	nan	nan	nan
Y51	nan	53.583	nan	nan	nan	nan	nan	nan	nan	47.499	nan	nan	nan	nan	nan	nan	50.541			nan	nan	nan	nan	nan	nan	nan	nan	nan	nan	nan	nan	nan	nan	nan	nan	3.739	nan	nan	nan	nan	nan	nan	nan	nan	nan	nan	nan	nan	nan
Y52	nan	nan	nan	nan	nan	nan	nan	nan	nan	46.439	nan	nan	nan	nan	nan	nan	46.439			nan	nan	nan	nan	nan	nan	nan	nan	nan	nan	nan	nan	nan	nan	nan	nan	3.555	nan	nan	nan	nan	nan	nan	nan	nan	nan	nan	nan	nan	nan
Y53	nan	nan	nan	nan	nan	nan	nan	nan	nan	nan	nan	nan	nan	nan	nan	nan	#DIV/0!			nan	nan	nan	nan	nan	nan	nan	nan	nan	nan	nan	nan	nan	nan	nan	nan	nan	nan	nan	nan	nan	nan	nan	nan	nan	nan	nan	nan	nan	nan
Y54	nan	nan	nan	nan	nan	nan	nan	nan	nan	nan	nan	nan	nan	nan	nan	nan	#DIV/0!			nan	nan	nan	nan	nan	nan	nan	nan	nan	nan	nan	nan	nan	nan	nan	nan	nan	nan	nan	nan	nan	nan	nan	nan	nan	nan	nan	nan	nan	nan
Y55	nan	nan	nan	nan	nan	nan	nan	nan	nan	nan	nan	nan	nan	nan	nan	nan	#DIV/0!			nan	nan	nan	nan	nan	nan	nan	nan	nan	nan	nan	nan	nan	nan	nan	nan	nan	nan	nan	nan	nan	nan	nan	nan	nan	nan	nan	nan	nan	nan
Y56	nan	nan	nan	nan	nan	nan	nan	nan	nan	nan	nan	nan	nan	nan	nan	nan	#DIV/0!			nan	nan	nan	nan	nan	nan	nan	nan	nan	nan	nan	nan	nan	nan	nan	nan	nan	nan	nan	nan	nan	nan	nan	nan	nan	nan	nan	nan	nan	nan
Y57	nan	nan	nan	nan	nan	nan	nan	nan	nan	nan	nan	nan	nan	nan	nan	nan	#DIV/0!			nan	nan	nan	nan	nan	nan	nan	nan	nan	nan	nan	nan	nan	nan	nan	nan	nan	nan	nan	nan	nan	nan	nan	nan	nan	nan	nan	nan	nan	nan
Y58	nan	nan	nan	nan	nan	nan	nan	nan	nan	nan	nan	nan	nan	nan	nan	nan	#DIV/0!			nan	nan	nan	nan	nan	nan	nan	nan	nan	nan	nan	nan	nan	nan	nan	nan	nan	nan	nan	nan	nan	nan	nan	nan	nan	nan	nan	nan	nan	nan
Y59	nan	nan	nan	nan	nan	nan	nan	nan	nan	nan	nan	nan	nan	nan	nan	nan	#DIV/0!			nan	nan	nan	nan	nan	nan	nan	nan	nan	nan	nan	nan	nan	nan	nan	nan	nan	nan	nan	nan	nan	nan	nan	nan	nan	nan	nan	nan	nan	nan
Y60	nan	nan	nan	nan	nan	nan	nan	nan	nan	nan	nan	nan	nan	nan	nan	nan	#DIV/0!			nan	nan	nan	nan	nan	nan	nan	nan	nan	nan	nan	nan	nan	nan	nan	nan	nan	nan	nan	nan	nan	nan	nan	nan	nan	nan	nan	nan	nan	nan
Y61	nan	nan	nan	nan	nan	nan	nan	nan	nan	nan	nan	nan	nan	nan	nan	nan	#DIV/0!			nan	nan	nan	nan	nan	nan	nan	nan	nan	nan	nan	nan	nan	nan	nan	nan	nan	nan	nan	nan	nan	nan	nan	nan	nan	nan	nan	nan	nan	nan
Y62	nan	nan	nan	nan	nan	nan	nan	nan	nan	nan	nan	nan	nan	nan	nan	nan	#DIV/0!			nan	nan	nan	nan	nan	nan	nan	nan	nan	nan	nan	nan	nan	nan	nan	nan	nan	nan	nan	nan	nan	nan	nan	nan	nan	nan	nan	nan	nan	nan
Y63	nan	nan	nan	nan	nan	nan	nan	nan	nan	nan	nan	nan	nan	nan	nan	nan	#DIV/0!			nan	nan	nan	nan	nan	nan	nan	nan	nan	nan	nan	nan	nan	nan	nan	nan	nan	nan	nan	nan	nan	nan	nan	nan	nan	nan	nan	nan	nan	nan
Y64	nan	nan	nan	nan	nan	nan	nan	nan	nan	nan	nan	nan	nan	nan	nan	nan	#DIV/0!			nan	nan	nan	nan	nan	nan	nan	nan	nan	nan	nan	nan	nan	nan	nan	nan	nan	nan	nan	nan	nan	nan	nan	nan	nan	nan	nan	nan	nan	nan
[truncated: 35 more columns]

## Sheet: Figure 3a
	Ppt_age	V1	LOC	A1
0	26.3	0.00282074	0.00608555	0.0400348
1	6.3	0.399086	0.255237	0
2	6.3	0.763725	0.413879	0.105168
3	19.9	0.66203	0.295942	0.127008
4	19.9	0.0387608	0.0137426	0
5	19.9	0.163019	0.152503	0.0082674
6	19.9	0.416253	0.408853	0.178779
7	19.9	0.520961	0.576743	0.443706
8	9.1	0.356147	0.141946	0
9	9.1	0.0279636	0.0153938	0
10	10.8	0	0.000408009	0.000617766
11	23.1	0.0220542	0.0014533	0
12	23.1	0.0119899	0.06324	0.0120008
13	11.3	0.277259	0.205889	0.053326
14	11.3	0.0292287	0.010578	0.0595845
15	11.3	0.0323412	0.00326109	0.00264533
16	21.7	0.440517	0.416392	0.0600361
17	21.7	0.378848	0.361638	0
18	12.2	0.00029217	0.00815885	0
19	13.8	0.0241708	0.0312747	0.0225821
20	13.8	0.00486334	0.0109077	0
21	13.8	0	0	0
22	15.3	0.00953215	0.00748962	0
23	15.3	0.398803	0.35755	0
24	20.7	0.399572	0.316522	0.23484
25	20.7	0	0.00471975	9.73552e-05
26	20.7	0.336397	0.110594	0
27	8.8	0.00967805	0.000788851	0
28	8.8	0.0002918	0.00517604	0
29	23.2	0.0461677	0.00913019	0
30	23.2	0.0124374	0.0807143	0.00203456
31	23.2	0.0579392	0.0553301	0.0913285
Mean:		0.182598	0.135673	0.0450643

## Sheet: Figure 4
A1
	Ppt_age	MotionConfounds_fslmotion_thr0.2	MotionConfounds_fslmotion_thr0.4	MotionConfounds_fslmotion_thr0.6	MotionConfounds_fslmotion_thr0.8	MotionConfounds_fslmotion_thr1	MotionConfounds_fslmotion_thr1.2	MotionConfounds_fslmotion_thr1.4	MotionConfounds_fslmotion_thr1.6	MotionConfounds_fslmotion_thr1.8	MotionConfounds_fslmotion_thr2	MotionConfounds_fslmotion_thr2.2	MotionConfounds_fslmotion_thr2.4	MotionConfounds_fslmotion_thr2.6	MotionConfounds_fslmotion_thr2.8	MotionConfounds_fslmotion_thr3	MotionConfounds_fslmotion_thr3.2	MotionConfounds_fslmotion_thr3.4	MotionConfounds_fslmotion_thr3.6	MotionConfounds_fslmotion_thr3.8	MotionConfounds_fslmotion_thr4	MotionConfounds_fslmotion_thr4.2	MotionConfounds_fslmotion_thr4.4	MotionConfounds_fslmotion_thr4.6	MotionConfounds_fslmotion_thr4.8	MotionConfounds_fslmotion_thr5	MotionParameters_Standard
0	6.3										0.0618104	0.0806181	0.0806181	0.159785	0.162333	0.105168	0.100619	0.100619	0.100619	0.0883605	0.0883605	0.0502613	0.0502613	0.0502613	0.0502613	0.0502613	0.0647139
1	6.3							0.00209691	0	3.22601e-05	0	0	6.45203e-05	0	0	0	0	0	0	0	0	0	0	0	0	0	0
2	9.1	0.0406478	0.0180657	0.0124524	0.000903284	0	0	0	0	0	0	0	0	0	0	0	0	0	0	0	0	0	0	0	0	0	0
3	9.1		0.00254855	0.126266	0.145655	0.122556	0.0082586	0.0082586	0.0082586	0.00125815	0.00125815	0.00125815	0	0	0	0	0	0	0	0	0	0	0.0121943	0.0121943	0.0174205	0.0174205	0.096232
4	20.7		0.00570059	0.0500745	0.00508518	0.000129559	9.71691e-05	9.71691e-05	0.000226728	0	0	0	0	0	0	0	0	0	6.47794e-05	9.71691e-05	9.71691e-05	0.000129559	0.000129559	3.23897e-05	3.23897e-05	3.23897e-05	0
5	20.7		0.161862	0.0197702	0.0580444	0.0536294	0.0413907	0.0500909	0.0701532	0.238768	0.238768	0.324763	0.324763	0.324763	0.284314	0.23484	0.23484	0.23484	0.23484	0.23484	0.23484	0.231593	0.231593	0.231593	0.231593	0.231593	0.217731
6	20.7				0.0789977	0.0232098	0.0274542	0.0203148	0.0210612	0.00412137	0.0134026	0.000389421	0.00019471	0.000227162	9.73552e-05	9.73552e-05	0.00019471	0.00019471	0.00019471	0.00019471	0.00019471	0.00019471	6.49035e-05	6.49035e-05	0	3.24517e-05	0
7	23.2				0.314355	0.251251	0.251251	0.210463	0.186501	0.0534797	0.0325852	0.0076861	0.00303569	0.00574843	0.0226062	0.00203456	0.00203456	0.00203456	0.00203456	0.00203456	0.00203456	0.00155014	0.00930082	0.00561925	0.00561925	0.000742774	0
8	23.2				0.106781	0.103587	0.378057	0.388832	0.303407	0.347055	0.0960062	0.0874895	0.0497129	0.0387767	0.0913285	0.0913285	0.146977	0.310214	0.282534	0.282534	0.220885	0.236564	0.257823	0.249855	0.168753	0.127589	0.101458
9	23.2		0.000677463	0.000612943	0.000193561	0.00227125	0.00151701	0.0089038	0.00932318	0.000161301	0	0	0	0	0	0	0	6.45203e-05	0.0246145	0.0246145	0.0246145	0.0280018	0.0280018	0.0346474	0.0346474	0.0346474	0.068456
10	19.9				6.50089e-05	0	0	0	0	0	0	0	0	0	0	0	0	0	0	0	0	0	0	0	0	0	0
11	19.9		0.0339699	0.0533905	0.109265	0.143558	0.143558	0.161204	0.140041	0.140041	0.140041	0.140041	0.140041	0.127008	0.127008	0.127008	0.120298	0.120298	0.115427	0.115427	0.114072	0.114072	0.114072	0.114072	0.114072	0.114072	0.114072
12	19.9	0.0104981	0.000903517	0.00232333	0.0053243	0.0082674	0.0082674	0.0082674	0.0082674	0.0082674	0.0082674	0.0082674	0.0082674	0.0082674	0.0082674	0.0082674	0.0082674	0.0082674	0.0082674	0.0082674	0.0082674	0.0082674	0.0082674	0.0082674	0.0082674	0.0082674	0.0082674
13	19.9	0.528937	0.602103	0.42093	0.419027	0.419027	0.443706	0.443706	0.443706	0.443706	0.443706	0.443706	0.443706	0.443706	0.443706	0.443706	0.443706	0.443706	0.443706	0.443706	0.443706	0.443706	0.443706	0.443706	0.443706	0.443706	0.443706
14	19.9	0.0187949	0.160895	0.190583	0.16122	0.0960882	0.128898	0.128898	0.167658	0.167203	0.178779	0.178779	0.178779	0.178779	0.178779	0.178779	0.178779	0.176763	0.176763	0.176763	0.176763	0.176763	0.176763	0.176763	0.176763	0.176763	0.176763
15	21.7	0.000709723	0	0	0	0	0	0	0	0	0	0	0	0	0	0	0	0	0	0	0	0	0	0	0	0	0
16	21.7	0.0843603	0.0633589	0.0559391	0.0559068	0.0559068	0.0559068	0.0600361	0.0600361	0.0600361	0.0600361	0.0600361	0.0600361	0.0600361	0.0600361	0.0600361	0.0600361	0.0600361	0.0600361	0.0600361	0.0600361	0.0600361	0.0600361	0.0600361	0.0600361	0.0600361	0.0600361
17	8.8												0	0	0	0	0	0	0	0	0	0	0	0	0	0	0
18	8.8										0	0	0	0	0	0	0	0	0	0	0	0	0	0	0	0	0.00845216
19	26.3								0	0	0	0	0	0	0.0400348	0.0400348	0.265566	0.155913	0.155913	0.155913	0.155913	0.155913	0.155913	0.151074	0.151074	0.151074	0.00351636
20	11.3		0.257081	0.603071	0.476999	0.0980386	0.166204	0.159559	0.159559	0.175044	0.170914	0.149816	0.149816	0.165043	0.163236	0.0595845	0.13017	0.13017	0.13017	0.13017	0.13017	0.13017	0.13017	0.13017	0.13017	0.13017	0.162494
21	11.3				0	0	6.45203e-05	0	0	0	0.000709723	0.00319375	0.00319375	0.00319375	0.00264533	0.00264533	0.00264533	0.00367766	0.00367766	0.00367766	0.00367766	0.00367766	0.00367766	0.00367766	0.00367766	0.00367766	0.00367766
22	11.3		0.0124847	0.00590361	0.00190335	0.0242274	0.00622621	0.00725853	0.00687141	0.00654881	0.0517453	0.0517453	0.0517453	0.0517453	0.0517453	0.053326	0.0581328	0.0581328	0.0581328	0.0581328	0.0581328	0.0672947	0.0672947	0.0672947	0.0672947	0.0672947	0.108007
23	12.2													0.000774243	0.000129041	0	0	0	3.22601e-05	9.67804e-05	9.67804e-05	0.000322601	0.000774243	0.000774243	0.000451642	0.000258081	0.00119363
24	12.2																0.00758113	0.00861346	0.003968	0.00929092	0.00600039	0.00887154	0.00887154	0.00470998	0.00470998	0.00106458	6.45203e-05
25	10.8								0	0	0.000585252	0	0	0.000292626	0.000715308	0.000617766	0	0	0	0	0	0	0	0	0	0	0
26	13.8					0	0	0	0	0	0	0	0	0	0	0	0	0	0.000161301	0.000129041	0.000129041	0.000129041	0.000129041	0.000129041	0.000129041	0.000129041	0.0149042
27	13.8					0.208723						0.00122589	0.0275179	0.0981031	0.0324214	0.0225821	0.0117427	0.174043	0.181786	0.231886	0.248113	0.16714	0.31173	0.31173	0.676108	0.520453	0.0984902
28	13.8											0.00200013		0.000419382	0	0	0	0	0	0	0	0	0	0	0	0	0
29	15.3												0.000129041	0	0	0	0.0121621	0	0	0	0	0	0	0	0	0	0
30	15.3																0	0	0	0	0	0	0	0	0	0	0
31	15.3							0.263436	0.0703271	0.00248403	0.00119363	0.00235499	0.00170979	0.0604233	0.0514872	0	0	0	0	0	0	0	0	0	0	0	0
32	16.8																				0.000354862	0.000354862	0	0	0	0	0
33	23.1			0.0122589	0.015743	0.0433576	0.00993612	0.000161301	0.00106458	0.00112911	0	0	0	0	0	0	0	0	0	0	0	0	0	0	0	0	0
34	23.1				0.0100974	0.048358	0.033228	0.0138396	0.0119363	0.0205175	0.0121298	0.0128073	0.0120008	0.0120008	0.0120008	0.0120008	0.0120008	0.0120008	0.0120008	0.0120008	0.0120008	0.0120008	0.0120008	0.0120008	0.0120008	0.0120008	0.0120008
Mean:		0.113991	0.101512	0.11097	0.0982783	0.0773721	0.0811438	0.0841488	0.0667359	0.0667941	0.0559977	0.0536613	0.0511777	0.0543466	0.0541529	0.0450643	0.0528162	0.0588114	0.0586748	0.0599462	0.0568131	0.0542004	0.0595078	0.0591049	0.0673368	0.0614653	0.0504068
LOC
	Ppt_age	MotionConfounds_fslmotion_thr0.2	MotionConfounds_fslmotion_thr0.4	MotionConfounds_fslmotion_thr0.6	MotionConfounds_fslmotion_thr0.8	MotionConfounds_fslmotion_thr1	MotionConfounds_fslmotion_thr1.2	MotionConfounds_fslmotion_thr1.4	MotionConfounds_fslmotion_thr1.6	MotionConfounds_fslmotion_thr1.8	MotionConfounds_fslmotion_thr2	MotionConfounds_fslmotion_thr2.2	MotionConfounds_fslmotion_thr2.4	MotionConfounds_fslmotion_thr2.6	MotionConfounds_fslmotion_thr2.8	MotionConfounds_fslmotion_thr3	MotionConfounds_fslmotion_thr3.2	MotionConfounds_fslmotion_thr3.4	MotionConfounds_fslmotion_thr3.6	MotionConfounds_fslmotion_thr3.8	MotionConfounds_fslmotion_thr4	MotionConfounds_fslmotion_thr4.2	MotionConfounds_fslmotion_thr4.4	MotionConfounds_fslmotion_thr4.6	MotionConfounds_fslmotion_thr4.8	MotionConfounds_fslmotion_thr5	MotionParameters_Standard
0	6.3										0.320562	0.359567	0.359567	0.40891	0.409172	0.413879	0.408079	0.408079	0.408079	0.409925	0.409925	0.361598	0.361598	0.361598	0.361598	0.361598	0.180999
1	6.3							0.0379	0.0643349	0.0877929	0.0734434	0.0858208	0.168058	0.297756	0.297756	0.255237	0.211559	0.259887	0.259887	0.171887	0.171887	0.141331	0.141331	0.141331	0.135745	0.135745	0.135745
2	9.1	0.205986	0.256297	0.292983	0.217794	0.152566	0.0993094	0.100422	0.0553861	0.0528913	0.130708	0.115532	0.110933	0.12347	0.139829	0.141946	0.130166	0.162152	0.162152	0.162152	0.16253	0.16253	0.173475	0.177106	0.177106	0.153901	0.1802
3	9.1		0.00521307	0.0933039	0.093408	0.0737381	0.0203097	0.0203097	0.0203097	0.021179	0.021179	0.021179	0.0198404	0.0198404	0.0198404	0.0153938	0.0153938	0.00332341	0.00332341	0.00332341	0.00332341	0.00332341	0.284466	0.284466	0.232258	0.232258	0.42573
4	20.7		0.127454	0.429125	0.328121	0.188583	0.266457	0.266457	0.261633	0.193337	0.125313	0.140361	0.153853	0.146081	0.101387	0.110594	0.110594	0.0981912	0.104078	0.108523	0.125378	0.152806	0.138929	0.148066	0.148066	0.148066	0.138595
5	20.7		0.163363	0.462776	0.461396	0.489031	0.453326	0.50211	0.500716	0.411109	0.411109	0.446752	0.446752	0.446752	0.440116	0.316522	0.316522	0.316522	0.316522	0.316522	0.316522	0.312929	0.312929	0.312929	0.312929	0.312929	0.328068
6	20.7				0.223274	0.164939	0.160974	0.143572	0.213874	0.00298133	0.00337574	0.00256059	0.00251418	0.0034889	0.00286229	0.00471975	0.00466559	0.00466559	0.00466559	0.00482034	0.00482034	0.00482034	0.00713379	0.00713379	0.00590347	0.00410071	0.00886626
7	23.2				0.599695	0.676671	0.676671	0.508756	0.679134	0.528875	0.614301	0.154387	0.148046	0.137447	0.157542	0.0807143	0.0807143	0.0807143	0.0807143	0.0807143	0.0807143	0.0682948	0.0617473	0.0613229	0.0613229	0.0598277	0.0445133
8	23.2				0.231418	0.215926	0.641674	0.517961	0.430151	0.572443	0.108938	0.0710054	0.0364403	0.0301449	0.0553301	0.0553301	0.034526	0.0489691	0.048965	0.048965	0.0453342	0.0470142	0.0539438	0.0245866	0.0235367	0.0243113	0.0141315
9	23.2		0.00161069	0.000667351	0.00689756	0	0.0308671	0.0434995	0.0777474	0.0637159	0.015434	0.015434	0.015434	0.0124479	0.00913019	0.00913019	0.00913019	0.0218385	0.0455347	0.0455347	0.0455347	0.0475037	0.0475037	0.0424619	0.0424619	0.0424619	0.068363
10	19.9				0.0847364	0.0531015	0.0679932	0.0319998	0.0202986	0.0132619	0.0137426	0.0137426	0.0137426	0.0137426	0.0137426	0.0137426	0.0137426	0.123447	0.114566	0.136951	0.136951	0.136951	0.136951	0.136951	0.136951	0.136951	0.136951
11	19.9		0.218468	0.213259	0.319357	0.342078	0.342078	0.302203	0.295383	0.295383	0.295383	0.295383	0.295383	0.295942	0.295942	0.295942	0.291803	0.291803	0.270962	0.270962	0.254025	0.254025	0.254025	0.254025	0.254025	0.254025	0.254025
12	19.9	0.189604	0.129577	0.141861	0.145763	0.152503	0.152503	0.152503	0.152503	0.152503	0.152503	0.152503	0.152503	0.152503	0.152503	0.152503	0.152503	0.152503	0.152503	0.152503	0.152503	0.152503	0.152503	0.152503	0.152503	0.152503	0.152503
13	19.9	0.459037	0.635025	0.634101	0.629984	0.629984	0.576743	0.576743	0.576743	0.576743	0.576743	0.576743	0.576743	0.576743	0.576743	0.576743	0.576743	0.576743	0.576743	0.576743	0.576743	0.576743	0.576743	0.576743	0.576743	0.576743	0.576743
14	19.9	0.347701	0.421904	0.425017	0.423036	0.407914	0.426396	0.426396	0.402177	0.399965	0.408853	0.408853	0.408853	0.408853	0.408853	0.408853	0.408853	0.418448	0.418448	0.418448	0.418448	0.418448	0.418448	0.418448	0.418448	0.418448	0.418448
15	21.7	0.333149	0.361097	0.35611	0.362619	0.363949	0.363749	0.364134	0.364134	0.362208	0.362208	0.362208	0.361638	0.361638	0.361638	0.361638	0.362865	0.362865	0.3611	0.3611	0.356439	0.35587	0.35587	0.355918	0.355115	0.355115	0.35591
16	21.7	0.427411	0.426335	0.415833	0.414207	0.414207	0.414207	0.416392	0.416392	0.416392	0.416392	0.416392	0.416392	0.416392	0.416392	0.416392	0.416392	0.416392	0.416392	0.416392	0.416392	0.416392	0.416392	0.416392	0.416392	0.416392	0.416392
17	8.8												0.0230737	0.00216942	0.000988056	0.000788851	0.000733506	0.000693642	0.000366888	0.000287129	0.00261814	0.000669856	0.000223282	0.000135462	0.000159368	0.000159368	0.00307687
18	8.8										0.0102057	0.000140572	3.12407e-05	0.0076007	0.00257192	0.00517604	0.00533973	0.00893716	0.00893716	0.00893716	0.00378441	0.00389495	0.00389495	0.00389495	0.0158414	0.0158414	0.314326
19	26.3								0.00467034	0.00409745	0.00151444	0.00238313	0.00251544	0.00251544	0.00608555	0.00608555	0.00713093	0.0204721	0.0204721	0.0204721	0.0204721	0.0204721	0.0204721	0.0192148	0.0192148	0.0192148	0.00534759
20	11.3		0.413206	0.470175	0.255221	0.0714021	0.145375	0.169922	0.169922	0.188343	0.130151	0.110744	0.110744	0.112118	0.1092	0.010578	0.0812375	0.0812375	0.0812375	0.0812375	0.0812375	0.0812375	0.0812375	0.0812375	0.0812375	0.0812375	0.0847488
21	11.3				0.0300055	0.00249148	0.00618257	0.00216851	0.00235307	0.00235307	0.00173789	0.00360719	0.00360719	0.00360719	0.00326109	0.00326109	0.00326109	0.00160747	0.00160747	0.00160747	0.00160747	0.00160747	0.00160747	0.00160747	0.00160747	0.00160747	0.00160747
22	11.3		0.0237285	0.133304	0.148577	0.166937	0.13972	0.133449	0.165961	0.177668	0.205165	0.205165	0.205165	0.205165	0.205165	0.205889	0.204626	0.204626	0.204626	0.204626	0.204626	0.21869	0.21869	0.21869	0.21869	0.21869	0.201399
23	12.2													0.0591493	0.0680807	0.00815885	0.0134795	0.00383787	0.000540113	0.000696722	0.000696722	0.00518358	0.00454795	0.00454795	0.00861517	0.00819071	0.0316222
24	12.2																0.0555525	0.0565429	0.0217975	0.0676282	0.075112	0.104964	0.104964	0.0762292	0.0762292	0.049046	0.00342755
25	10.8								0.0382849	0.0553528	0.0475454	0.00541839	0.00317169	7.69829e-05	0.000246345	0.000408009	0.000508064	0.000315671	0.000230979	0.000369566	0.00137047	0.00349548	0	0	0	1.53947e-05	0.000623365
26	13.8					0.0301461	0.0311455	0.0244663	0.029493	0.0292531	0.0282374	0.0174779	0.0256472	0.0248853	0.0248853	0.0109077	0.0188926	0.0188926	0.0140064	0.0129678	0.0129678	0.0129678	0.0129678	0.0129678	0.0129678	0.0129678	0.108308
27	13.8					0.0383059						0.0319092	0.0258947	0.0133017	0.0167403	0.0312747	0.0482524	0.0286343	0.0361646	0.0322093	0.0268737	0.0357878	0.0408414	0.0408414	0.0501921	0.0183988	0.0253396
28	13.8											2.30273e-05		0	0	0	0	0.00696929	0.0165716	0.0190896	0.0607111	0.0607111	0.0607111	0.0607111	0.000222623	0.0556681	0.0220227
29	15.3												0.00581264	0.0151999	0.00216959	0.00748962	0.000194448	0.00851393	0.00866451	0.00365605	0.00393539	0.00477364	0.00274412	0.00274412	0.00274412	0.00356372	0
30	15.3																0.000908372	0.000328852	0.000502126	0.000502126	0.000125657	0.000697399	0	3.8733e-05	3.8733e-05	3.8733e-05	0.00789418
31	15.3							0.315561	0.393993	0.340114	0.304537	0.43999	0.443431	0.469862	0.388252	0.35755	0.376992	0.376992	0.376992	0.376992	0.331911	0.28417	0.286165	0.288076	0.290461	0.290089	0.269493
32	16.8																				0.0894233	0.0894233	0.0296514	0.0288459	0.0288459	0.0280511	0.00857773
33	23.1			0.115289	0.0969684	0.107187	0.100707	0.0415035	0.0326088	0.00799454	0.00938787	0.0124044	0.01008	0.00224213	0.00116264	0.0014533	0.00136195	0.0030225	0.00233943	0.00238081	0.00247476	0.00843913	0.00883629	0.00883629	0.00814099	0.00744501	0.0148468
34	23.1				0.0892561	0.308246	0.198118	0.0508607	0.0501239	0.065156	0.0640088	0.0627427	0.06324	0.06324	0.06324	0.06324	0.06324	0.06324	0.06324	0.06324	0.06324	0.06324	0.06324	0.06324	0.06324	0.06324	0.06324
Mean:		0.327148	0.244868	0.298843	0.258087	0.229541	0.253072	0.223882	0.216733	0.200844	0.179729	0.156222	0.153637	0.15104	0.148463	0.135673	0.130175	0.136218	0.13538	0.134776	0.133162	0.131815	0.138137	0.136681	0.133987	0.13311	0.142917
V1
	Ppt_age	MotionConfounds_fslmotion_thr0.2	MotionConfounds_fslmotion_thr0.4	MotionConfounds_fslmotion_thr0.6	MotionConfounds_fslmotion_thr0.8	MotionConfounds_fslmotion_thr1	MotionConfounds_fslmotion_thr1.2	MotionConfounds_fslmotion_thr1.4	MotionConfounds_fslmotion_thr1.6	MotionConfounds_fslmotion_thr1.8	MotionConfounds_fslmotion_thr2	MotionConfounds_fslmotion_thr2.2	MotionConfounds_fslmotion_thr2.4	MotionConfounds_fslmotion_thr2.6	MotionConfounds_fslmotion_thr2.8	MotionConfounds_fslmotion_thr3	MotionConfounds_fslmotion_thr3.2	MotionConfounds_fslmotion_thr3.4	MotionConfounds_fslmotion_thr3.6	MotionConfounds_fslmotion_thr3.8	MotionConfounds_fslmotion_thr4	MotionConfounds_fslmotion_thr4.2	MotionConfounds_fslmotion_thr4.4	MotionConfounds_fslmotion_thr4.6	MotionConfounds_fslmotion_thr4.8	MotionConfounds_fslmotion_thr5	MotionParameters_Standard
0	6.3										0.69013	0.728062	0.728062	0.761752	0.763035	0.763725	0.75894	0.75894	0.75894	0.759532	0.759532	0.738864	0.738864	0.738864	0.738864	0.738864	0.483698
1	6.3							0.0606945	0.140064	0.271909	0.263009	0.2829	0.455403	0.437992	0.437992	0.399086	0.328956	0.381675	0.381675	0.241027	0.241027	0.173719	0.173719	0.173719	0.16618	0.16618	0.16618
2	9.1	0.551812	0.60554	0.614055	0.500098	0.427141	0.281815	0.285448	0.190839	0.184505	0.327131	0.309407	0.280489	0.31687	0.35541	0.356147	0.353741	0.381235	0.381235	0.381235	0.385801	0.385801	0.400088	0.40706	0.40706	0.388158	0.371612
3	9.1		0.00311824	0.15214	0.153951	0.135141	0.0209224	0.0209224	0.0209224	0.0300257	0.0300257	0.0300257	0.0332445	0.0332445	0.0332445	0.0279636	0.0279636	0.00316854	0.00316854	0.00316854	0.00316854	0.00316854	0.175326	0.175326	0.210532	0.210532	0.463914
4	20.7		0.412703	0.73203	0.559479	0.462601	0.505107	0.505107	0.516633	0.445433	0.372094	0.384787	0.405992	0.395876	0.325747	0.336397	0.336397	0.322099	0.341406	0.338926	0.364848	0.418296	0.394466	0.436971	0.436971	0.436971	0.426904
5	20.7		0.0894855	0.5427	0.526019	0.577959	0.53774	0.630678	0.612781	0.515417	0.515417	0.569059	0.569059	0.569059	0.561862	0.399572	0.399572	0.399572	0.399572	0.399572	0.399572	0.370343	0.370343	0.370343	0.370343	0.370343	0.35799
6	20.7				0.185925	0.164332	0.159712	0.157183	0.205233	0.00413384	0.00106993	0	0	0	0	0	0.000194534	0.000194534	0.000194534	0.000437701	0.000437701	0.000437701	0.000243167	0.000243167	9.72668e-05	4.86334e-05	0.000875401
7	23.2				0.347343	0.44129	0.44129	0.307144	0.529754	0.390717	0.501036	0.0690126	0.0690126	0.0543506	0.0521766	0.0124374	0.0124374	0.0124374	0.0124374	0.0124374	0.0124374	0.00657263	0.00101117	0.00141564	0.00141564	0.00156732	0.00176955
8	23.2				0.207038	0.192848	0.846861	0.724839	0.627591	0.786175	0.177014	0.0841616	0.0473503	0.0342141	0.0579392	0.0579392	0.0549923	0.0951501	0.0915539	0.0915539	0.0820139	0.0879077	0.0966985	0.0838619	0.0782678	0.0791169	0.0911543
9	23.2		0.0223069	0.0274199	0.0989523		0.355253	0.363176	0.424883	0.327285	0.068625	0.068625	0.068625	0.0541381	0.0461677	0.0461677	0.0461677	0.0836633	0.0995539	0.0995539	0.0995539	0.0965462	0.0965462	0.089027	0.089027	0.089027	0.225926
10	19.9				0.0807801	0.114726	0.14128	0.0850112	0.0620562	0.0434296	0.0387608	0.0387608	0.0387608	0.0387608	0.0387608	0.0387608	0.0387608	0.170849	0.154022	0.188357	0.188357	0.188357	0.188357	0.188357	0.188357	0.188357	0.188357
11	19.9		0.547758	0.528476	0.693449	0.71193	0.71193	0.670395	0.655999	0.655999	0.655999	0.655999	0.655999	0.66203	0.66203	0.66203	0.665532	0.665532	0.650892	0.650892	0.626575	0.626575	0.626575	0.626575	0.626575	0.626575	0.626575
12	19.9	0.220698	0.163116	0.152758	0.159615	0.163019	0.163019	0.163019	0.163019	0.163019	0.163019	0.163019	0.163019	0.163019	0.163019	0.163019	0.163019	0.163019	0.163019	0.163019	0.163019	0.163019	0.163019	0.163019	0.163019	0.163019	0.163019
13	19.9	0.61672	0.598483	0.538761	0.53774	0.53774	0.520961	0.520961	0.520961	0.520961	0.520961	0.520961	0.520961	0.520961	0.520961	0.520961	0.520961	0.520961	0.520961	0.520961	0.520961	0.520961	0.520961	0.520961	0.520961	0.520961	0.520961
14	19.9	0.431816	0.464303	0.457203	0.455063	0.435123	0.422527	0.422527	0.397481	0.4039	0.416253	0.416253	0.416253	0.416253	0.416253	0.416253	0.416253	0.424861	0.424861	0.424861	0.424861	0.424861	0.424861	0.424861	0.424861	0.424861	0.424861
15	21.7	0.33571	0.380204	0.375383	0.377894	0.379953	0.380656	0.380907	0.380907	0.3792	0.3792	0.3792	0.378848	0.378848	0.378848	0.378848	0.3792	0.3792	0.378145	0.378145	0.373575	0.37242	0.37242	0.372922	0.372571	0.372571	0.37232
16	21.7	0.434666	0.438469	0.440907	0.440127	0.440127	0.440127	0.440517	0.440517	0.440517	0.440517	0.440517	0.440517	0.440517	0.440517	0.440517	0.440517	0.440517	0.440517	0.440517	0.440517	0.440517	0.440517	0.440517	0.440517	0.440517	0.440517
17	8.8												0.0629316	0.00992121	0.00967805	0.00967805	0.00710048	0.00710048	0.00510651	0.00437701	0.00301527	0.00184807	0.0016049	0.00165354	0.00466881	0.00466881	0.00384204
18	8.8										0.000243167	9.72668e-05	0	9.72668e-05	0.0001459	0.0002918	9.72668e-05	0	0	0	0	0	0	0	0.000194534	0.000194534	0.206643
19	26.3								0.00899718	0.0115261	0.00651688	0.00812178	0.00690594	0.00690594	0.00282074	0.00282074	0.0001459	0.000875401	0.000875401	0.000875401	0.000875401	0.000875401	0.000875401	9.72668e-05	9.72668e-05	9.72668e-05	0.000826768
20	11.3		0.466686	0.735775	0.478942	0.204066	0.359498	0.403365	0.403365	0.419074	0.357115	0.336835	0.336835	0.33951	0.323169	0.0292287	0.280809	0.280809	0.280809	0.280809	0.280809	0.280809	0.280809	0.280809	0.280809	0.280809	0.300311
21	11.3				0.00121584	0.00607918	0.0122556	0.00413384	0.00476607	0.00476607	0.0254353	0.0319035	0.0319035	0.0319035	0.0323412	0.0323412	0.0323412	0.0236845	0.0236845	0.0236845	0.0236845	0.0236845	0.0236845	0.0236845	0.0236845	0.0236845	0.0236845
22	11.3		0.0282074	0.209367	0.226729	0.319521	0.254547	0.230425	0.250705	0.26087	0.280809	0.280809	0.280809	0.280809	0.280809	0.277259	0.276238	0.276238	0.276238	0.276238	0.276238	0.296956	0.296956	0.296956	0.296956	0.296956	0.27045
23	12.2													0.0451402	0.0503993	0.00029217	0.00603818	9.73899e-05	4.8695e-05	0.000146085	0.000146085	0	0	0	9.75705e-05	0.000486429	0.0237864
24	12.2																0.0216414	0.020815	0.00237591	0.0245855	0.0308352	0.0525283	0.0525283	0.0196271	0.0196271	0.0128093	0.00939355
25	10.8								0.00369614	0.00710048	0.0269429	0.00661414	0.0011672	0	0	0	0	0	9.72668e-05	0	0	0	0	0	0	0	0
26	13.8					0.00141037	0.00500924	0.000194534	0.0141523	0.00403657	0.00243167	0.0020426	0.014201	0.010213	0.010213	0.00486334	0.0245112	0.0245112	0.017508	0.0162436	0.0162436	0.0162436	0.0162436	0.0162436	0.0162436	0.0162436	0.0430406
27	13.8					0.000875401						0.0459099	0.0176053	0	0	0.0241708	0.0269915	0.0190157	0.0288882	0.0426029	0.0444996	0.00243167	0.0506274	0.0506274	0.0325844	0.0210583	0.00267484
28	13.8											0		0	0	0	0	0.00661414	0.0152223	0.0171676	0.0657524	0.0657524	0.0657524	0.0657524	0	0.059965	0.017119
29	15.3												0.0021885	0.00457154	0.00452291	0.00953215	0.000194534	0.00954479	0.0138522	0.00200685	0.000783162	0.000783162	0.000440529	0.000440529	0.000440529	0	0
30	15.3																0.00593327	0	0.000437701	0.000437701	0	0	0	0	0	0	0.0050107
31	15.3							0.178524	0.322	0.35848	0.344958	0.465392	0.489177	0.503186	0.41466	0.398803	0.416655	0.416655	0.416655	0.416655	0.381731	0.379688	0.374289	0.375407	0.383287	0.383044	0.396557
32	16.8																				0.00487757	0.00487757	0.00034143	0.00034138	0.00034138	0.00034138	0.00757765
33	23.1			0.0814607	0.0486371	0.0240876	0.0350886	0.0485427	0.026903	0.0129301	0.0173618	0.0217935	0.0162669	0.0218978	0.0195516	0.0220542	0.0209593	0.0243483	0.0187174	0.0224192	0.0204901	0.029562	0.0244526	0.0244526	0.0250782	0.0291449	0.0479666
34	23.1				0.00979037	0.0629066	0.0369375	0.0112909	0.00833378	0.0106457	0.0106995	0.0102156	0.0119899	0.0119899	0.0119899	0.0119899	0.0119899	0.0119899	0.0119899	0.0119899	0.0119899	0.0119899	0.0119899	0.0119899	0.0119899	0.0119899	0.0119899
Mean:		0.431904	0.324645	0.399174	0.304439	0.276327	0.315835	0.287609	0.277302	0.266082	0.245658	0.218982	0.218119	0.204501	0.200446	0.182598	0.178684	0.18604	0.185725	0.183366	0.178521	0.176754	0.182417	0.182346	0.180906	0.18169	0.191357

## Sheet: Figure 5
A
A1							LOC							V1
	Ppt_age	default	Motion_recovery_1	Motion_recovery_2				Ppt_age	default	Motion_recovery_1	Motion_recovery_2				Ppt_age	default	Motion_recovery_1	Motion_recovery_2
0	6.3	0.105168	0.144558	0.104555			0	6.3	0.413879	0.111331	0.107454			0	6.3	0.763725	0.293149	0.227791
1	6.3	0	0	0			1	6.3	0.255237	0.0518347	0.124994			1	6.3	0.399086	0.0699835	0.13486
2	9.1	0	0	0			2	9.1	0.141946	0.0569189	0.0490557			2	9.1	0.356147	0.197614	0.181019
3	9.1	0	0	0			3	9.1	0.0153938	0.00970866	0.0132941			3	9.1	0.0279636	0.016245	0.0203692
4	20.7	0	0	0			4	20.7	0.110594	0.0819708	0.16768			4	20.7	0.336397	0.258146	0.432935
5	20.7	0.23484	0.474322	0.461044			5	20.7	0.316522	0.28829	0.282637			5	20.7	0.399572	0.333625	0.344179
6	20.7	9.73552e-05	0.000292066	3.24517e-05			6	20.7	0.00471975	0.00377513	0.00210417			6	20.7	0	0	0
7	23.2	0.00203456	0.0981431	0.383788			7	23.2	0.0807143	0.499079	0.632201			7	23.2	0.0124374	0.272511	0.386737
8	23.2	0.0913285	0.561649				8	23.2	0.0553301	0.32792				8	23.2	0.0579392	0.515758
9	23.2	0	3.22601e-05	0.00925866			9	23.2	0.00913019	0.0123708	0.0555484			9	23.2	0.0461677	0.0481227	0.387839
10	19.9	0	0	0			10	19.9	0.0137426	0.0106922	0.0116062			10	19.9	0.0387608	0.0278183	0.0245599
11	19.9	0.127008	0.13646	0.129073			11	19.9	0.295942	0.295466	0.31481			11	19.9	0.66203	0.657556	0.672876
12	19.9	0.0082674	0.0082674	0.0082674			12	19.9	0.152503	0.152503	0.152503			12	19.9	0.163019	0.163019	0.163019
13	19.9	0.443706	0.443706	0.443706			13	19.9	0.576743	0.576743	0.576743			13	19.9	0.520961	0.520961	0.520961
14	19.9	0.178779	0.194257	0.191754			14	19.9	0.408853	0.417593	0.414975			14	19.9	0.416253	0.428801	0.422235
15	21.7	0	0	0			15	21.7	0.361638	0.35589	0.356787			15	21.7	0.378848	0.371617	0.370361
16	21.7	0.0600361	0.0600361	0.0600361			16	21.7	0.416392	0.416392	0.416392			16	21.7	0.440517	0.440517	0.440517
17	8.8	0	0.02455				17	8.8	0.000788851	0.0135484				17	8.8	0.00967805	0.0308336
18	8.8	0	0	0.0209368			18	8.8	0.00517604	0.000930676	0.0229601			18	8.8	0.0002918	4.86334e-05	0.00252894
19	26.3	0.0400348	0.769598				19	26.3	0.00608555	0.0293584				19	26.3	0.00282074	0.014201
20	11.3	0.0595845	0.057165	0.0439383			20	11.3	0.010578	0.0208087	0.0268346			20	11.3	0.0292287	0.0703725	0.0926953
21	11.3	0.00264533	0.00219369	0.00277437			21	11.3	0.00326109	0.00300728	0.00343799			21	11.3	0.0323412	0.0305904	0.0284019
22	11.3	0.053326	0.055552	0.0518098			22	11.3	0.205889	0.20572	0.205234			22	11.3	0.277259	0.2758	0.281976
23	12.2	0					23	12.2	0.00815885					23	12.2	0.00029217
24	10.8	0.000617766	0	0.00692931			24	10.8	0.000408009	0.00599005	0.0073659			24	10.8	0	0.00919171	0.00462017
25	13.8	0	0	0			25	13.8	0.0109077	0.00963626	0.00854389			25	13.8	0.00486334	0.0013131	0.0013131
26	13.8	0.0225821	0.14859				26	13.8	0.0312747	0.0274181				26	13.8	0.0241708	0.000340434
27	13.8	0	0.000871024				27	13.8	0	7.71313e-06				27	13.8	0	0
28	15.3	0					28	15.3	0.00748962					28	15.3	0.00953215
29	15.3	0	0.00654881	0.100877			29	15.3	0.35755	0.428673	0.477307			29	15.3	0.398803	0.401041	0.487378
30	23.1	0	0	0.000258081			30	23.1	0.0014533	0.00117933	0.0103968			30	23.1	0.0220542	0.0114181	0.0096976
31	23.1	0.0120008	0.0120008	0.0120008			31	23.1	0.06324	0.06324	0.06324			31	23.1	0.0119899	0.0119899	0.0119899
Mean:		0.0450643	0.106626	0.0812416					0.135673	0.149267	0.180164					0.182598	0.182419	0.226034
B
A1							LOC							V1
	Ppt_age	smoothing_0	smoothing_3	smoothing_5	smoothing_8			Ppt_age	smoothing_0	smoothing_3	smoothing_5	smoothing_8			Ppt_age	smoothing_0	smoothing_3	smoothing_5	smoothing_8
0	6.3	0.021453	0.0719401	0.105168	0.12075		0	6.3	0.12696	0.283303	0.413879	0.436424		0	6.3	0.223943	0.584077	0.763725	0.846199
1	6.3	0.000612943	0.000290341	0	0		1	6.3	0.0814623	0.216233	0.255237	0.272817		1	6.3	0.12776	0.297636	0.399086	0.472717
2	9.1	9.67804e-05	0	0	0		2	9.1	0.0673232	0.108199	0.141946	0.156143		2	9.1	0.17989	0.267527	0.356147	0.387127
3	9.1	0.00129041	0	0	0		3	9.1	0.00823929	0.00530616	0.0153938	0.00584674		3	9.1	0.0087009	0.00177521	0.0279636	0.0141327
4	20.7	0.00249401	0.000615604	0	0		4	20.7	0.0273499	0.0551689	0.110594	0.128271		4	20.7	0.0939597	0.216954	0.336397	0.339169
5	20.7	0.101578	0.231626	0.23484	0.265842		5	20.7	0.201733	0.276003	0.316522	0.320502		5	20.7	0.284894	0.352884	0.399572	0.401906
6	20.7	0.00593867	0.00123321	9.73552e-05	0		6	20.7	0.00701773	0.00451595	0.00471975	0.0013695		6	20.7	0.000340434	0.000243167	0	0
7	23.2	0.0192798	0.00555645	0.00203456	0		7	23.2	0.04395	0.0626474	0.0807143	0.0828965		7	23.2	0.0158754	0.014207	0.0124374	0.00252793
8	23.2	0.0416801	0.0690367	0.0913285	0.0569069		8	23.2	0.0195767	0.0240412	0.0553301	0.054014		8	23.2	0.0367115	0.0337645	0.0579392	0.0193297
9	23.2	0.00112911	0.000161301	0	0		9	23.2	0.00582103	0.00722885	0.00913019	0.00654116		9	23.2	0.0193493	0.040403	0.0461677	0.0424583
10	19.9	0	0	0	0		10	19.9	0.00687916	0.0179898	0.0137426	0.00889642		10	19.9	0.0223714	0.0293746	0.0387608	0.0216419
11	19.9	0.0191625	0.0607781	0.127008	0.143945		11	19.9	0.165666	0.257229	0.295942	0.327272		11	19.9	0.442245	0.598891	0.66203	0.750644
12	19.9	0.00901017	0.00203475	0.0082674	0.000904247		12	19.9	0.0550379	0.0917707	0.152503	0.148598		12	19.9	0.0950783	0.15339	0.163019	0.144441
13	19.9	0.071553	0.259294	0.443706	0.629492		13	19.9	0.319222	0.462298	0.576743	0.650181		13	19.9	0.313005	0.495428	0.520961	0.571102
14	19.9	0.0222742	0.0676682	0.178779	0.30345		14	19.9	0.201191	0.327426	0.408853	0.463168		14	19.9	0.227556	0.344762	0.416253	0.432935
15	21.7	0.000548422	0.00100006	0	0		15	21.7	0.259724	0.322722	0.361638	0.386565		15	21.7	0.266057	0.331894	0.378848	0.426104
16	21.7	0.01042	0.0257436	0.0600361	0.0605846		16	21.7	0.281513	0.381657	0.416392	0.446594		16	21.7	0.268211	0.405765	0.440517	0.485666
17	8.8	6.45203e-05	0	0	0		17	8.8	0.00466139	0.00176539	0.000788851	0.000151396		17	8.8	0.00286937	0.00860811	0.00967805	0.0161463
18	8.8	0	0	0	0		18	8.8	0.0362479	0.0164188	0.00517604	1.56376e-05		18	8.8	0.0678436	0.012207	0.0002918	0
19	26.3	0.0263888	0.0705529	0.0400348	0.0182592		19	26.3	0.00590091	0.00274357	0.00608555	0.0021234		19	26.3	0.00671141	0.00286937	0.00282074	0
20	11.3	0.0631331	0.0541648	0.0595845	0.0523905		20	11.3	0.0168815	0.00696891	0.010578	0.000864138		20	11.3	0.0421165	0.0338488	0.0292287	0.00111857
21	11.3	0.00683915	0.00345184	0.00264533	0		21	11.3	0.00884493	0.00416888	0.00326109	0.00012306		21	11.3	0.0126447	0.0173621	0.0323412	0.0137146
22	11.3	0.0137106	0.0413575	0.053326	0.0360668		22	11.3	0.049695	0.132466	0.205889	0.225091		22	11.3	0.0449373	0.195895	0.277259	0.279107
23	12.2	0.000129041	0	0	0		23	12.2	0.00218457	0.000447347	0.00815885	0.00833111		23	12.2	0.000535645	0.000973899	0.00029217	0
24	10.8	0.0121927	0.00016257	0.000617766	0		24	10.8	0.00127022	0.000200196	0.000408009	7.69829e-05		24	10.8	0.000243167	0	0	0
25	13.8	0.000161301	0	0	0		25	13.8	0.0043336	0.00272266	0.0109077	0.00755861		25	13.8	0.00311254	0.0011672	0.00486334	0
26	13.8	0.012646	0.0154203	0.0225821	0.00470998		26	13.8	0.0179763	0.0298748	0.0312747	0.0356788		26	13.8	0.0140551	0.0431378	0.0241708	0.0173135
27	13.8	6.45203e-05	0	0	0		27	13.8	2.31006e-05	7.70042e-06	0	0		27	13.8	0	0	0	0
28	15.3	3.22601e-05	0	0	0		28	15.3	0.00446422	0.00194712	0.00748962	0.00455754		28	15.3	0.00705184	0.0001459	0.00953215	0
29	15.3	0.00567779	0.0041293	0	0		29	15.3	0.064355	0.315334	0.35755	0.423493		29	15.3	0.0660052	0.417433	0.398803	0.505472
30	23.1	0.000645203	0	0	0		30	23.1	0.00269898	0.000945053	0.0014533	0		30	23.1	0.00479666	0.00589586	0.0220542	0.0153806
31	23.1	0.01042	0.00622621	0.0120008	0.000451642		31	23.1	0.0212723	0.0307687	0.06324	0.0599915		31	23.1	0.00666703	0.00839567	0.0119899	0.00962417
Mean:		0.0150196	0.0310139	0.0450643	0.0529298				0.0662336	0.107829	0.135673	0.145755				0.0907981	0.153654	0.182598	0.194249
C
A1							LOC							V1
	Ppt_age	MELODIC_thresh_0.25_fslmotion_thr3	MELODIC_thresh_0.5_fslmotion_thr3	MELODIC_thresh_1.00_fslmotion_thr3				Ppt_age	MELODIC_thresh_0.25_fslmotion_thr3	MELODIC_thresh_0.5_fslmotion_thr3	MELODIC_thresh_1.00_fslmotion_thr3				Ppt_age	MELODIC_thresh_0.25_fslmotion_thr3	MELODIC_thresh_0.5_fslmotion_thr3	MELODIC_thresh_1.00_fslmotion_thr3
0	6.3	0.108039	0.105168	0.105168			0	6.3	0.409702	0.413879	0.413879			0	6.3	0.768756	0.763725	0.763725
1	6.3	0	0	0			1	6.3	0.022729	0.256795	0.255237			1	6.3	0.0409007	0.391207	0.399086
2	9.1	0.000612943	0	0			2	9.1	0.100923	0.161202	0.141946			2	9.1	0.0103594	0.355951	0.356147
3	9.1	0	0.000161301	0			3	9.1	0.000323109	0.0157323	0.0153938			3	9.1	0	0.0303274	0.0279636
4	20.7	0.155244	0.000194338	0			4	20.7	0.148508	0.0447868	0.110594			4	20.7	0.17863	0.106118	0.336397
5	20.7	0.0170757	0.159103	0.23484			5	20.7	0.0352096	0.309576	0.316522			5	20.7	0.0695458	0.411584	0.399572
6	20.7	0.00668506	9.73552e-05	9.73552e-05			6	20.7	0.0220126	0.00471975	0.00471975			6	20.7	0.0721233	0	0
7	23.2	0.00364928	0.00155014	0.00203456			7	23.2	0.0567873	0.0265269	0.0807143			7	23.2	0.00738157	0.00576369	0.0124374
8	23.2	0.0913285	0.0913285	0.0913285			8	23.2	0.0553301	0.0553301	0.0553301			8	23.2	0.0579392	0.0579392	0.0579392
9	23.2	0	0	0			9	23.2	0.00913019	0.00913019	0.00913019			9	23.2	0.0461677	0.0461677	0.0461677
10	19.9	0	0	0			10	19.9	0.0624956	0.00828179	0.0137426			10	19.9	0.198619	0.0279642	0.0387608
11	19.9	0.199884	0.098587	0.127008			11	19.9	0.401313	0.315363	0.295942			11	19.9	0.667331	0.674335	0.66203
12	19.9	0.000322945	0.00519942	0.0082674			12	19.9	0.104089	0.135234	0.152503			12	19.9	0.14483	0.172065	0.163019
13	19.9	0.0181947	0.138557	0.443706			13	19.9	0.036043	0.515353	0.576743			13	19.9	0.000243167	0.49893	0.520961
14	19.9	0.178779	0.178779	0.178779			14	19.9	0.408853	0.408853	0.408853			14	19.9	0.416253	0.416253	0.416253
15	21.7	6.45203e-05	0.0156462	0			15	21.7	0.0844886	0.323826	0.361638			15	21.7	0.0400241	0.357706	0.378848
16	21.7	0.0836828	0.108297	0.0600361			16	21.7	0.224102	0.463762	0.416392			16	21.7	0.182789	0.506436	0.440517
17	8.8	0.000806504	0	0			17	8.8	0.0180001	0.000533869	0.000788851			17	8.8	0.00403657	0.00710048	0.00967805
18	8.8	0.00441964	0	0			18	8.8	0.0383434	0.00589537	0.00517604			18	8.8	0.00374477	0.000437701	0.0002918
19	26.3	0	0	0.0400348			19	26.3	0.000492383	0.00183105	0.00608555			19	26.3	0	0	0.00282074
20	11.3	0	0.0595845	0.0595845			20	11.3	0.00319422	0.010578	0.010578			20	11.3	0.00223714	0.0292287	0.0292287
21	11.3	0.00361314	0.00341958	0.00264533			21	11.3	0.00899875	0.00434555	0.00326109			21	11.3	0.0295691	0.022955	0.0323412
22	11.3	0.117782	0.0557455	0.053326			22	11.3	0.222449	0.210973	0.205889			22	11.3	0.248517	0.282463	0.277259
23	12.2	0	0	0			23	12.2	0.00392283	0.00555147	0.00815885			23	12.2	0.00282431	0.000340865	0.00029217
24	10.8	0.000260112	0.000617766	0.000617766			24	10.8	0.00217092	0.000408009	0.000408009			24	10.8	0	0	0
25	13.8	0	0	0			25	13.8	0.0179701	0.0139544	0.0109077			25	13.8	0.0169244	0.00914308	0.00486334
26	13.8	0.0225821	0.0225821	0.0225821			26	13.8	0.0312747	0.0312747	0.0312747			26	13.8	0.0241708	0.0241708	0.0241708
27	13.8	0	0	0			27	13.8	0	0	0			27	13.8	0	0	0
28	15.3	0	0	0			28	15.3	0.00244987	0.00748962	0.00748962			28	15.3	0.00758681	0.00953215	0.00953215
29	15.3	0.00203239	0.000193561	0			29	15.3	0.34948	0.364451	0.35755			29	15.3	0.316552	0.449973	0.398803
30	23.1	9.67804e-05	0	0			30	23.1	0.0161773	0.00120416	0.0014533			30	23.1	0.0318561	0.0471324	0.0220542
31	23.1	0.0618104	0.0220659	0.0120008			31	23.1	0.0184987	0.0457846	0.06324			31	23.1	0.000483897	0.0145707	0.0119899
Mean:		0.0336552	0.0333399	0.0450643					0.0911082	0.130395	0.135673					0.1122	0.178735	0.182598
D
A1							LOC							V1
	Ppt_age	Despiking_None	default					Ppt_age	Despiking_None	default					Ppt_age	Despiking_None	default
0	6.3	0.0344538	0.105168				0	6.3	0.414348	0.413879				0	6.3	0.763873	0.763725
1	6.3	0	0				1	6.3	0.19226	0.255237				1	6.3	0.343498	0.399086
2	9.1	0	0				2	9.1	0.0779438	0.141946				2	9.1	0.252651	0.356147
3	9.1	0	0				3	9.1	0.00554675	0.0153938				3	9.1	0.0144344	0.0279636
4	20.7	0	0				4	20.7	0.0273809	0.110594				4	20.7	0.0243167	0.336397
5	20.7	0.196728	0.23484				5	20.7	0.291457	0.316522				5	20.7	0.378806	0.399572
6	20.7	3.24517e-05	9.73552e-05				6	20.7	0.00467333	0.00471975				6	20.7	0	0
7	23.2	0.00329404	0.00203456				7	23.2	0.0594724	0.0807143				7	23.2	0.00940391	0.0124374
8	23.2	0.0386799	0.0913285				8	23.2	0.00991628	0.0553301				8	23.2	0.00739224	0.0579392
9	23.2	0	0				9	23.2	0.00159457	0.00913019				9	23.2	0.0111284	0.0461677
10	19.9	0	0				10	19.9	0.0153501	0.0137426				10	19.9	0.0409007	0.0387608
11	19.9	0.0828118	0.127008				11	19.9	0.246713	0.295942				11	19.9	0.580614	0.66203
12	19.9	0.0076861	0.0082674				12	19.9	0.150321	0.152503				12	19.9	0.165548	0.163019
13	19.9	0.431931	0.443706				13	19.9	0.556041	0.576743				13	19.9	0.517313	0.520961
14	19.9	0.166976	0.178779				14	19.9	0.37507	0.408853				14	19.9	0.36193	0.416253
15	21.7	0	0				15	21.7	0.36017	0.361638				15	21.7	0.376689	0.378848
16	21.7	0.0602297	0.0600361				16	21.7	0.41627	0.416392				16	21.7	0.434178	0.440517
17	8.8	0	0				17	8.8	0.000916342	0.000788851				17	8.8	0.00953215	0.00967805
18	8.8	0	0				18	8.8	0.00418305	0.00517604				18	8.8	0.0002918	0.0002918
19	26.3	0.07465	0.0400348				19	26.3	0.00326973	0.00608555				19	26.3	0.0027721	0.00282074
20	11.3	0.0802632	0.0595845				20	11.3	0.00658905	0.010578				20	11.3	0.0208151	0.0292287
21	11.3	0.0520034	0.00264533				21	11.3	0.0358566	0.00326109				21	11.3	0.0435755	0.0323412
22	11.3	0.0606168	0.053326				22	11.3	0.242475	0.205889				22	11.3	0.287958	0.277259
23	12.2	0	0				23	12.2	0.00972485	0.00815885				23	12.2	0.000243475	0.00029217
24	10.8	0.000617766	0.000617766				24	10.8	0.000323328	0.000408009				24	10.8	0	0
25	13.8	0	0				25	13.8	0.0101712	0.0109077				25	13.8	0.00369614	0.00486334
26	13.8	0.0426802	0.0225821				26	13.8	0.0254156	0.0312747				26	13.8	0.0102616	0.0241708
27	13.8	0	0				27	13.8	0	0				27	13.8	0	0
28	15.3	0	0				28	15.3	0.00841513	0.00748962				28	15.3	0.00748954	0.00953215
29	15.3	0	0				29	15.3	0.25625	0.35755				29	15.3	0.311542	0.398803
30	23.1	0	0				30	23.1	0.000996545	0.0014533				30	23.1	0.0239312	0.0220542
31	23.1	0.0047745	0.0120008				31	23.1	0.0484818	0.06324				31	23.1	0.0105382	0.0119899
Mean:		0.0418259	0.0450643						0.12055	0.135673						0.156729	0.182598
E
A1							LOC							V1
	Ppt_age	Temporal_derivative	default					Ppt_age	Temporal_derivative	default					Ppt_age	Temporal_derivative	default
0	6.3	0.11333	0.105168				0	6.3	0.458845	0.413879				0	6.3	0.78459	0.763725
1	6.3	0	0				1	6.3	0.346038	0.255237				1	6.3	0.489544	0.399086
2	9.1	0	0				2	9.1	0.144827	0.141946				2	9.1	0.360615	0.356147
3	9.1	0	0				3	9.1	0.0143014	0.0153938				3	9.1	0.0227833	0.0279636
4	20.7	0	0				4	20.7	0.11033	0.110594				4	20.7	0.336154	0.336397
5	20.7	0.218511	0.23484				5	20.7	0.329756	0.316522				5	20.7	0.408764	0.399572
6	20.7	0.000129807	9.73552e-05				6	20.7	0.00635233	0.00471975				6	20.7	0	0
7	23.2	0.00465041	0.00203456				7	23.2	0.100507	0.0807143				7	23.2	0.0175944	0.0124374
8	23.2	0.0434222	0.0913285				8	23.2	0.0329202	0.0553301				8	23.2	0.0135358	0.0579392
9	23.2	0	0				9	23.2	0.0302196	0.00913019				9	23.2	0.127425	0.0461677
10	19.9	0	0				10	19.9	0.0134116	0.0137426				10	19.9	0.0377882	0.0387608
11	19.9	0.127008	0.127008				11	19.9	0.300971	0.295942				11	19.9	0.666407	0.66203
12	19.9	0.00697562	0.0082674				12	19.9	0.158513	0.152503				12	19.9	0.166472	0.163019
13	19.9	0.45232	0.443706				13	19.9	0.588651	0.576743				13	19.9	0.519648	0.520961
14	19.9	0.178454	0.178779				14	19.9	0.410332	0.408853				14	19.9	0.419804	0.416253
15	21.7	0	0				15	21.7	0.363347	0.361638				15	21.7	0.380756	0.378848
16	21.7	0.0617782	0.0600361				16	21.7	0.425769	0.416392				16	21.7	0.451926	0.440517
17	8.8	0	0				17	8.8	0.000932278	0.000788851				17	8.8	0.0101644	0.00967805
18	8.8	0	0				18	8.8	0.00583282	0.00517604				18	8.8	0.000340434	0.0002918
19	26.3	0.371347	0.0400348				19	26.3	0.0146099	0.00608555				19	26.3	0.0027721	0.00282074
20	11.3	0.0818117	0.0595845				20	11.3	0.024003	0.010578				20	11.3	0.0769867	0.0292287
21	11.3	0.00270985	0.00264533				21	11.3	0.00306881	0.00326109				21	11.3	0.0328762	0.0323412
22	11.3	0.0434222	0.053326				22	11.3	0.219407	0.205889				22	11.3	0.283922	0.277259
23	12.2	0	0				23	12.2	0	0.00815885				23	12.2	0	0.00029217
24	10.8	0.00065028	0.000617766				24	10.8	0.00149347	0.000408009				24	10.8	0.0002918	0
25	13.8	0	0				25	13.8	0.00871372	0.0109077				25	13.8	0.00583601	0.00486334
26	13.8	0.0393574	0.0225821				26	13.8	0.0325889	0.0312747				26	13.8	0.0256784	0.0241708
27	13.8	0	0				27	13.8	0.000508212	0				27	13.8	0	0
28	15.3	0	0				28	15.3	0.00441755	0.00748962				28	15.3	0.00773271	0.00953215
29	15.3	0	0				29	15.3	0.390072	0.35755				29	15.3	0.4168	0.398803
30	23.1	0	0				30	23.1	0.00130381	0.0014533				30	23.1	0.0194473	0.0220542
31	23.1	0.0122589	0.0120008				31	23.1	0.0629686	0.06324				31	23.1	0.0119899	0.0119899
Mean:		0.0549417	0.0450643						0.143907	0.135673						0.190583	0.182598

## Sheet: Figure 6
	Ppt_age	V1	LOC	A1
0	3.7	0.067795	0.077215	0.00790374
1	4	0.00309994	0.00420779	0
2	5	0	0.000206208	0
3	5.3	0.343303	0.107346	0
4	5.8	0.25102	0.294659	0.471579
5	4.7	0	0.00351951	0
6	6	0.0449658	0.0171417	0.00683915
7	6	0.1447	0.480116	0.087554
8	6	0.573844	0.54423	0.133202
9	7.3	0	0.00477758	0
10	4	0	0.00107198	0
11	4	0.00642868	0.0289043	0
12	4	0.195638	0.0710972	0.185464
13	7.6	0.28309	0.0914493	0.0360023
14	5.7	0	0.00236673	0
15	4.5	0	0.000496178	0.00243112
16	8.5	0.156226	0.0792404	0.00516162
17	8.5	0.223318	0.0749834	3.22601e-05
18	10.4	0.237623	0.12552	0.249435
19	6.7	0.0131686	0.11848	0.0259694
20	6.7	0	1.60167e-05	0
21	7.5	0.536771	0.281691	0
22	7.5	0.0627005	0.124803	0.0945867
23	9	0.0671682	0.0914221	0.000387122
24	5.1	0	0.00796541	0.0179689
25	5.1	0	2.49308e-05	0
Mean:		0.123495	0.101267	0.0509429

## Sheet: Figure S3
	A1	A2	A3	A4	A5	A6	A7	A8	A9	A10	A11	A12	A13	A14	A15	A16	A17	A18	A19	A20	A21	A22	A23	A24	A25	A26	A27	A28	A29	A30	A31	A32	A33	A34	A35	A36	A37	A38	A39	A40	A41	A42	A43	A44	A45	A46	A47	A48	Mean:
Y1	nan	nan	nan	nan	nan	nan	nan	nan	nan	nan	nan	nan	nan	nan	nan	nan	nan	nan	nan	nan	nan	nan	nan	nan	nan	nan	nan	nan	nan	nan	nan	nan	nan	nan	nan	nan	nan	nan	nan	nan	nan	nan	nan	nan	nan	nan	nan	nan	#DIV/0!
Y2	nan	nan	nan	nan	nan	nan	nan	nan	nan	nan	nan	nan	nan	nan	nan	nan	nan	nan	nan	nan	nan	nan	nan	nan	nan	nan	nan	nan	nan	nan	nan	nan	nan	nan	nan	nan	nan	nan	nan	nan	nan	nan	nan	nan	nan	nan	nan	nan	#DIV/0!
Y3	nan	nan	nan	nan	nan	nan	nan	nan	nan	nan	nan	nan	nan	nan	nan	nan	nan	nan	nan	nan	nan	nan	nan	nan	nan	nan	nan	nan	nan	nan	nan	nan	nan	nan	nan	nan	nan	nan	nan	nan	nan	nan	nan	nan	nan	nan	nan	nan	#DIV/0!
Y4	nan	nan	nan	nan	nan	nan	nan	nan	nan	nan	nan	nan	nan	nan	nan	nan	nan	nan	nan	nan	nan	nan	nan	nan	nan	nan	nan	nan	nan	nan	nan	nan	nan	nan	nan	nan	nan	nan	nan	nan	nan	nan	nan	nan	nan	nan	nan	nan	#DIV/0!
Y5	nan	nan	nan	nan	nan	nan	nan	nan	nan	nan	nan	nan	nan	nan	nan	nan	nan	nan	nan	nan	nan	nan	nan	nan	nan	nan	nan	nan	nan	nan	nan	nan	nan	nan	nan	nan	nan	nan	nan	nan	nan	nan	nan	nan	nan	nan	nan	nan	#DIV/0!
Y6	nan	nan	nan	nan	nan	nan	nan	nan	nan	nan	nan	nan	nan	nan	nan	nan	nan	nan	nan	nan	nan	nan	nan	nan	nan	nan	nan	nan	nan	nan	nan	nan	nan	nan	nan	nan	nan	nan	nan	nan	nan	nan	nan	nan	nan	nan	nan	nan	#DIV/0!
Y7	nan	nan	nan	nan	nan	nan	nan	nan	nan	nan	nan	nan	nan	nan	nan	nan	nan	nan	nan	nan	nan	nan	nan	nan	nan	nan	nan	nan	nan	nan	nan	nan	nan	nan	nan	nan	nan	nan	nan	nan	nan	nan	nan	nan	nan	nan	nan	nan	#DIV/0!
Y8	nan	nan	nan	nan	nan	nan	nan	nan	nan	nan	nan	nan	nan	nan	nan	nan	nan	nan	nan	nan	nan	nan	nan	nan	nan	nan	nan	nan	nan	nan	nan	nan	nan	nan	nan	nan	nan	nan	nan	nan	nan	nan	nan	nan	nan	nan	nan	nan	#DIV/0!
Y9	nan	64.8128	nan	nan	nan	nan	nan	nan	nan	nan	nan	nan	nan	nan	nan	nan	nan	nan	nan	nan	nan	nan	nan	nan	nan	nan	nan	nan	nan	nan	nan	nan	nan	nan	nan	nan	nan	nan	nan	nan	nan	nan	nan	nan	nan	nan	nan	nan	64.8128
Y10	nan	68.7757	nan	nan	nan	56.0431	nan	nan	nan	nan	nan	nan	nan	nan	nan	nan	nan	nan	nan	nan	nan	nan	88.5481	nan	nan	nan	nan	nan	nan	nan	nan	nan	nan	nan	nan	nan	nan	nan	nan	nan	nan	nan	nan	nan	nan	nan	nan	nan	71.1223
Y11	79.8199	70.4548	67.3039	nan	nan	55.8654	nan	nan	nan	nan	71.0837	nan	nan	nan	nan	nan	nan	nan	nan	nan	nan	nan	91.184	nan	74.9907	nan	nan	nan	nan	nan	nan	nan	nan	nan	nan	nan	nan	nan	nan	nan	nan	nan	nan	81.0515	nan	73.5037	nan	nan	73.9175
Y12	80.347	69.4861	67.6399	nan	nan	56.4087	nan	nan	73.6296	nan	71.0482	nan	nan	nan	nan	nan	86.788	nan	nan	85.3483	nan	nan	91.941	89.1124	77.679	nan	nan	nan	93.4849	nan	nan	nan	nan	nan	nan	nan	nan	nan	nan	nan	nan	nan	nan	84.6669	nan	73.0692	nan	nan	78.6178
Y13	80.3894	71.187	68.708	nan	nan	58.6435	82.3299	nan	73.6581	nan	70.0595	nan	nan	83.3276	nan	nan	87.7672	83.5814	nan	85.8933	73.8394	nan	92.3304	90.1673	79.7553	66.6697	96.8682	nan	94.0334	nan	nan	nan	nan	nan	nan	nan	nan	nan	nan	nan	nan	nan	nan	84.4025	nan	75.8116	79.0363	nan	79.9266
Y14	79.4298	70.4337	69.1178	72.1339	nan	59.5951	81.6468	nan	73.9306	80.7303	72.8847	nan	nan	85.6525	nan	nan	86.9611	80.2689	nan	86.4726	73.6413	nan	92.39	89.858	77.8405	64.8615	97.9603	nan	93.3869	93.1066	nan	nan	nan	73.1244	nan	nan	nan	nan	nan	nan	nan	nan	nan	82.7604	nan	75.9554	78.2336	nan	79.6951
Y15	77.8617	70.378	71.0058	72.2838	nan	59.8244	82.0856	nan	73.6906	81.0569	72.219	nan	nan	87.0806	86.8319	nan	86.23	79.2316	nan	87.4163	72.3018	nan	91.9599	88.0306	77.9911	64.1017	100.383	62.1561	95.2919	93.3162	85.5768	nan	nan	74.3358	nan	nan	100.222	nan	nan	82.2294	84.1422	90.8607	nan	82.9944	nan	75.123	79.5952	nan	80.869
Y16	78.792	70.2687	72.4292	73.8443	nan	62.2118	83.3077	nan	73.696	81.0672	73.5467	86.5169	78.6138	87.5456	86.1664	nan	85.8739	80.4058	nan	88.5463	73.6344	nan	91.5728	88.4301	80.7198	63.682	99.4701	62.2257	92.8603	94.0598	85.6385	83.4375	85.1071	72.5214	nan	88.3091	98.9601	nan	nan	82.9212	85.3526	90.5861	61.0714	83.5558	90.7071	74.8506	79.7597	nan	81.3401
Y17	79.0855	69.8424	71.3344	74.7676	nan	62.8388	82.1416	nan	73.4185	84.9661	73.08	85.9724	78.2257	86.2985	86.7904	56.7215	83.9958	82.0536	nan	87.4064	73.3809	nan	89.4429	85.1644	79.5157	63.6742	100.169	61.6555	91.2295	94.9462	83.6354	84.6942	89.066	72.7287	95.1784	89.5471	99.6959	nan	nan	86.6967	86.6614	89.1617	63.956	82.6242	90.7716	74.2736	79.3859	83.4267	81.1814
Y18	77.6893	69.1126	70.4765	76.4073	87.846	60.9781	80.548	78.3956	73.9447	84.9138	72.768	84.2984	77.6779	88.4873	86.9903	56.6249	83.5458	79.9153	70.5666	85.0025	73.774	nan	87.9263	83.9564	78.4223	63.4633	100.038	62.7525	88.3441	92.7423	83.2193	84.9647	88.0595	73.47	92.2408	89.935	98.4709	83.307	nan	87.2271	86.2663	90.4238	64.7685	82.507	89.8849	73.9453	79.0892	84.4926	80.6496
Y19	74.4598	68.936	71.4854	75.4166	86.7232	61.5221	79.1378	77.1134	71.8966	85.5279	71.4857	83.8358	77.2192	88.4981	86.3443	59.0407	78.6344	80.3075	70.9867	84.6565	72.2244	52.398	85.4408	82.3479	79.5521	62.9106	98.7876	62.1508	87.4699	91.3135	82.2226	86.529	89.5943	71.4599	91.2525	90.1256	98.3744	82.0009	89.9365	87.4282	85.5855	88.356	64.2943	80.3821	89.6352	74.6295	76.8632	83.719	79.5878
Y20	73.2117	67.1713	73.3534	73.4409	85.8725	61.6245	77.9216	74.1755	71.1121	85.9107	71.4524	79.3996	77.7629	87.0704	86.0757	59.1317	74.783	77.3065	71.948	81.9133	71.4785	52.1489	83.5817	79.8552	75.528	60.2862	96.1515	59.5127	85.3647	89.2341	79.2699	86.9157	89.151	69.9952	90.0642	90.3524	97.9374	81.9932	89.3928	87.4929	82.5031	87.2639	64.9106	79.5361	89.6974	73.0116	77.3234	81.602	78.379
Y21	69.7079	65.8043	71.1132	72.847	85.6475	60.3569	75.1402	71.9898	69.9058	86.6808	70.3067	76.1994	76.664	86.1341	85.297	58.6636	71.74	76.9771	70.7071	79.1311	69.908	52.2341	81.0805	75.448	75.3831	58.7047	91.9808	57.7826	81.5741	87.2726	78.3898	83.6252	89.267	68.4585	88.9972	90.4021	94.7445	81.212	87.9967	88.1154	81.9585	86.3255	64.5797	77.4936	86.979	71.5049	75.3484	79.5916	76.8202
Y22	66.643	63.5489	69.7294	70.4156	83.9145	58.1719	72.7787	70.0148	68.0304	84.8298	66.4872	73.7462	74.9285	84.1282	84.2149	56.942	70.2346	74.1698	69.4392	75.9852	67.9398	51.3322	80.3146	73.6442	71.0061	57.038	89.7011	58.4558	78.5805	83.2201	74.8344	83.0173	86.5001	67.0702	88.8826	89.9451	93.7053	77.8305	88.7452	85.1014	79.899	83.5541	63.4264	74.9688	85.5672	68.7467	73.0082	76.8768	74.818
Y23	65.6074	59.9241	67.8271	69.0776	79.9072	57.2903	70.9951	67.5394	66.7577	81.2374	65.849	70.739	75.7831	81.4684	81.4976	56.1775	64.9215	69.8934	67.5732	74.2037	67.8168	49.4498	78.3791	73.0426	70.0348	54.3088	89.2045	57.594	76.5273	80.6876	74.3652	82.4258	85.2196	67.4358	87.4703	88.2775	92.4663	75.3699	89.1012	81.9363	78.1687	81.3435	62.1893	74.4457	83.3903	68.988	70.4949	75.6178	73.1254
Y24	63.506	57.7413	66.1602	67.3965	76.2617	56.5923	69.4102	65.1252	63.8036	79.0775	64.1302	67.4025	74.5565	77.7829	76.0783	57.1429	64.5291	69.7772	64.7674	72.6197	67.2578	47.8706	76.768	68.4775	69.1697	53.2177	88.0108	58.5302	73.732	77.1323	73.4181	80.2584	83.1091	63.1642	83.1495	85.5176	88.6006	73.4273	88.9475	79.8195	74.3749	77.1304	60.9816	73.4586	79.6039	65.9606	69.8044	73.38	71.0028
Y25	60.4179	55.2808	64.091	62.2113	72.5488	55.3989	70.4022	63.6453	61.2453	79.6426	64.0263	64.3391	69.9008	75.3613	74.0984	53.1649	63.7439	68.7612	64.1538	71.7051	65.295	46.3864	73.2888	67.7429	66.3927	51.8046	82.3042	56.4182	71.9371	74.6913	71.6791	78.6223	80.3925	62.8668	81.0268	85.5421	86.2574	70.2645	84.0942	78.5113	71.3006	74.6426	59.7765	71.1285	77.7098	65.0424	67.8371	70.1212	68.9003
Y26	60.1792	56.145	63.2037	63.251	71.8023	52.7938	66.6696	60.0171	61.3992	77.6541	62.8459	63.5836	68.9252	74.7596	70.4172	51.5683	64.6473	67.2315	61.7281	69.5766	65.6705	45.6539	73.335	65.6311	65.2544	51.0103	82.4366	55.3046	69.8059	70.6316	71.0311	76.8052	77.7758	63.9262	79.0395	80.0944	85.3393	67.5358	82.5174	77.2543	68.9907	71.3683	59.2987	70.2258	76.9537	62.8232	66.3699	66.9924	67.4474
Y27	60.1963	54.8821	60.7412	62.6647	71.3128	53.3608	66.2325	60.5916	59.6851	74.9214	61.0071	61.6607	65.6156	72.3631	67.5576	50.6066	64.0039	64.8446	60.8132	69.4757	62.1067	44.9113	70.443	65.1296	63.4272	50.329	81.0016	54.2778	67.0452	69.8866	68.4466	76.5011	75.3152	61.9456	76.7161	79.804	82.3768	64.7581	81.5809	74.9478	67.4513	69.7971	57.7345	68.7876	74.4214	62.3096	64.6764	66.9771	65.9509
Y28	57.7624	54.2467	59.2482	61.638	69.265	51.8029	66.3305	59.0615	59.7731	74.3056	59.854	59.7227	65.5283	70.7219	67.6521	50.0084	63.2974	66.2057	62.6872	69.0148	62.2285	43.4095	70.6164	64.0731	63.5338	49.748	80.3416	53.9612	66.1973	67.3677	67.6579	74.6712	73.6998	60.9624	74.1681	79.1515	82.6791	62.1362	78.1279	73.2898	66.8639	69.3191	55.755	67.5286	73.9004	61.3279	62.5364	64.5767	64.9574
Y29	57.8666	53.2948	57.291	59.974	67.6587	51.8915	64.6456	57.2341	58.3166	72.4963	59.2148	58.8687	63.7009	68.0594	64.1819	48.837	63.3565	64.5267	61.3356	67.9648	61.4631	43.4787	69.8545	62.1999	61.0978	48.4771	77.3327	53.2254	65.6316	64.8023	67.0814	70.9244	72.4756	59.009	72.2047	75.2193	80.4384	61.2711	75.6542	72.4491	65.927	67.1978	53.6244	66.5645	71.7347	59.992	61.8915	61.7548	63.4103
Y30	55.9988	51.6095	56.4503	58.8078	67.2572	50.8219	63.5404	56.9193	57.8687	70.9381	56.356	58.9706	61.6012	67.4358	62.4046	48.0425	62.3649	62.629	59.7315	66.7062	60.7502	43.4032	70.0052	60.2774	60.5893	48.1762	73.6654	52.8042	63.1309	63.2408	65.7881	69.0815	68.5912	57.1406	72.2714	74.9105	79.2482	59.4796	73.1426	70.0626	63.9003	65.653	52.3269	64.4401	71.0768	58.9934	59.8524	61.841	62.0895
Y31	54.7103	50.7162	54.2404	58.0338	65.6009	49.8089	62.341	55.0708	55.3535	70.5667	56.8163	57.2907	60.9937	66.5335	60.4014	46.7456	61.4253	63.4118	58.3484	63.7463	60.41	43.4544	66.0807	59.1298	58.336	46.7449	73.7864	50.8195	63.0376	63.1087	64.496	68.4595	67.6595	57.4112	69.9941	73.757	76.8881	57.0912	73.6146	67.4379	63.001	64.7145	51.6192	65.038	69.5547	56.6017	58.9758	60.7736	60.9198
Y32	52.5971	49.5873	51.5282	57.7191	63.7126	49.227	61.8207	55.1825	53.8959	69.7032	56.524	56.6566	61.197	65.1158	58.3587	44.7537	60.5597	62.4367	58.8789	62.0491	58.284	42.3648	66.0832	58.8395	56.7017	44.897	71.2636	48.6548	61.8296	61.3971	62.0203	66.9032	66.7271	55.5059	68.5857	71.3451	76.2388	56.7286	70.9981	65.4272	62.0213	63.0499	49.6078	63.463	69.4145	55.8158	58.8382	60.0494	59.6783
Y33	50.741	47.6813	51.5426	56.467	62.4412	47.6704	58.5851	53.8519	53.4394	68.0121	53.6844	56.2772	58.6025	62.8404	57.5166	45.7819	58.654	60.1465	56.8078	61.535	56.0391	42.5675	62.9086	56.9073	55.8565	44.423	69.6014	47.5118	60.4294	60.5392	59.3383	65.8141	65.6878	54.1363	66.9863	70.4229	74.1752	55.57	68.8569	63.5312	60.5244	61.6888	48.9221	61.59	67.912	53.3913	55.115	59.3598	58.1684
Y34	50.4041	46.3384	50.5192	55.0212	60.1692	46.2463	58.185	52.5138	50.6463	64.0513	51.8025	54.558	56.6201	60.1332	57.1186	44.3905	57.7156	58.3499	55.9566	59.7494	54.4193	41.4879	63.3351	55.298	53.6917	42.0845	67.6752	45.4684	58.5356	59.0497	59.2749	63.1813	64.6688	53.5111	65.4507	68.9321	72.6728	55.3594	67.9514	61.7478	59.6092	60.5609	47.9337	60.7686	66.2964	50.7832	56.0113	58.8584	56.7731
Y35	47.4503	46.0277	48.9893	52.798	58.8156	44.8187	56.8302	51.0973	48.5727	63.6981	49.455	53.1869	54.6549	57.5072	55.1047	44.432	56.2188	57.8833	55.1303	57.5467	55.5972	39.7314	62.4659	53.0335	51.4314	40.9678	65.1962	43.7418	58.6025	59.3267	57.3642	60.7099	62.5909	52.4057	63.1285	67.1441	69.6988	52.6133	65.7593	59.9604	56.8663	57.4345	47.9961	58.8628	62.6275	49.8619	54.791	57.9692	55.1687
Y36	46.6383	44.6781	47.2224	51.5073	58.0047	41.9137	54.6136	49.8911	45.8661	61.711	49.1907	51.394	53.8432	56.2306	53.249	43.2249	53.1267	54.9318	54.3481	54.8464	54.872	39.146	60.5707	52.3541	48.8941	38.7585	63.2486	43.402	56.7801	57.3102	57.6505	58.3325	60.7526	50.7967	61.3943	67.3105	66.7413	51.1777	63.7884	58.7179	57.1392	54.5338	47.0184	57.1776	61.8268	48.0687	53.6279	54.8344	53.597
Y37	45.6785	43.0768	46.5815	50.7147	55.2379	41.1868	54.4337	47.7365	44.5265	60.3691	48.304	49.0411	52.3495	55.3006	50.6172	42.3205	51.561	53.7838	52.7311	54.4017	53.4721	39.739	58.672	50.8294	47.2802	38.7639	60.1663	41.8544	55.2519	55.2209	55.8739	54.5215	58.2171	50.2275	59.6199	64.6633	64.3153	51.9643	62.6673	57.9949	54.729	53.3496	46.9976	57.5001	59.2846	46.5786	51.5978	53.4745	52.1829
Y38	44.4507	41.6633	44.4934	48.2805	53.6962	41.0672	51.798	46.9865	43.482	59.0698	46.6216	47.1443	50.4369	53.503	49.2358	41.0251	50.0662	52.4209	51.7356	52.5935	51.8025	38.8291	57.8641	49.6912	46.6468	37.9037	58.8285	41.3931	52.9534	52.6003	52.8824	52.7854	56.3507	47.3456	57.618	61.0061	61.2338	51.0094	60.9554	55.3669	53.7444	52.3127	43.8483	53.7994	57.0485	44.7705	49.0891	50.6627	50.419
Y39	43.0854	40.6623	42.4246	47.9547	52.291	39.4704	49.5283	45.3662	42.1721	57.4043	45.5031	46.1056	48.2778	50.1062	47.9726	39.9497	47.7367	51.6854	51.4901	50.8038	51.3796	37.9376	55.2489	47.0881	44.8459	36.9673	57.2191	40.442	51.5742	51.8824	52.1895	51.2814	54.5648	46.0549	55.5729	58.8744	59.3396	48.2602	59.9844	54.4815	51.7408	50.7098	41.4692	51.7269	55.7497	42.6667	48.9844	48.6039	48.8923
Y40	42.2648	40.9654	41.8511	45.8765	51.2364	37.8876	47.5877	44.4522	40.7449	55.6108	44.0386	43.8032	46.8392	48.1239	46.9871	37.7762	46.6948	49.8266	51.3954	47.9556	49.1186	37.1465	54.6545	46.6998	43.0194	35.6782	55.3666	38.7552	49.9915	49.5804	51.6457	50.7122	52.8713	44.4961	54.3267	57.5528	58.1668	47.3278	58.1804	52.915	49.8814	50.9232	41.1002	49.8972	55.3303	42.2143	47.6565	47.5522	47.5975
Y41	40.7579	39.7833	40.9236	44.0524	49.6694	37.2521	44.8283	42.5581	39.53	53.8649	43.1154	42.404	45.9446	46.7269	45.3729	36.4574	46.0313	49.1599	50.4399	45.9594	48.8195	36.0303	51.3997	44.7369	41.1707	35.3713	53.2388	37.7166	49.588	47.9373	48.6508	47.4663	51.6405	42.9813	52.1608	57.0891	56.1199	46.7492	55.9308	51.5509	48.8448	48.6924	39.7823	48.7579	53.8661	41.2188	47.3026	44.8249	46.1348
Y42	38.3185	38.7058	39.999	43.0633	48.3582	36.7479	44.5857	40.6923	37.6503	52.3472	40.8664	40.6341	45.403	44.6882	43.515	35.5565	43.3092	46.8438	48.1139	44.2935	47.2053	34.9437	51.1209	43.4807	40.2658	33.3348	50.9632	35.9952	46.8534	47.1183	46.8593	47.1488	48.9002	41.9939	50.6759	54.4176	53.292	44.922	54.1853	48.8203	46.9983	46.0936	39.2933	46.7694	52.8555	40.1473	44.497	nan	44.5286
Y43	36.7083	37.8859	38.1859	40.7435	46.4913	35.164	42.7853	39.3212	36.3227	49.987	39.884	39.6447	43.7009	43.4737	42.557	nan	41.6249	44.7796	47.1353	42.874	46.1749	33.6321	48.983	41.4417	37.9178	32.6457	48.1466	34.2633	44.9271	45.859	45.2436	45.8636	48.2722	40.4306	47.8831	53.4341	50.3401	43.4125	54.2417	46.4127	45.8556	44.7355	37.3476	44.8653	49.5042	38.449	42.9571	nan	43.098
Y44	34.4752	35.8987	36.8353	39.5606	44.9634	34.1678	40.4034	nan	34.847	49.1563	37.9212	38.6494	42.4877	42.0287	40.4508	nan	39.5221	43.3098	45.7991	nan	43.8811	31.6358	47.5707	38.927	36.7634	nan	45.9972	33.4927	42.0105	43.7132	42.3184	43.0676	45.5198	38.4208	45.9678	52.4071	48.46	41.8168	51.4233	45.0444	43.6292	43.004	36.6082	43.0525	46.1905	35.7964	41.1625	nan	41.5897
Y45	32.7208	34.6889	35.0658	37.8584	nan	32.7135	38.3054	nan	33.5172	47.4493	36.8344	36.6538	40.5708	40.3691	38.2472	nan	38.508	41.7607	43.6325	nan	43.2915	nan	45.0127	nan	35.1881	nan	43.8536	nan	41.0368	41.9996	nan	nan	44.094	nan	44.8377	50.5129	45.513	40.5003	49.8141	nan	41.3026	41.6862	35.3428	41.0798	44.8755	34.9018	40.0034	nan	40.3926
Y46	nan	32.863	33.5584	nan	nan	31.2184	36.5937	nan	32.8839	44.5926	35.8428	34.6349	38.9359	38.1666	36.2331	nan	nan	40.0684	42.1591	nan	41.861	nan	42.8175	nan	35.2691	nan	42.9698	nan	nan	39.4084	nan	nan	nan	nan	42.3786	47.8581	nan	38.7935	nan	nan	39.44	38.5483	33.8996	40.0301	nan	32.8536	36.9986	nan	38.1806
Y47	nan	31.3936	31.1102	nan	nan	30.898	nan	nan	32.0815	42.4907	33.5928	nan	37.4668	nan	nan	nan	nan	38.716	nan	nan	39.2075	nan	41.9797	nan	34.087	nan	nan	nan	nan	39.318	nan	nan	nan	nan	nan	45.1999	nan	nan	nan	nan	nan	nan	32.7193	37.9015	nan	31.0106	35.6404	nan	36.1655
Y48	nan	29.877	30.2914	nan	nan	29.7192	nan	nan	nan	40.65	32.0415	nan	nan	nan	nan	nan	nan	nan	nan	nan	nan	nan	nan	nan	33.2496	nan	nan	nan	nan	nan	nan	nan	nan	nan	nan	44.1305	nan	nan	nan	nan	nan	nan	31.2649	36.9705	nan	32.215	nan	nan	34.041
Y49	nan	29.1018	29.3711	nan	nan	nan	nan	nan	nan	nan	nan	nan	nan	nan	nan	nan	nan	nan	nan	nan	nan	nan	nan	nan	nan	nan	nan	nan	nan	nan	nan	nan	nan	nan	nan	43.3651	nan	nan	nan	nan	nan	nan	nan	nan	nan	31.2505	nan	nan	33.2721
Y50	nan	27.2346	29.1603	nan	nan	nan	nan	nan	nan	nan	nan	nan	nan	nan	nan	nan	nan	nan	nan	nan	nan	nan	nan	nan	nan	nan	nan	nan	nan	nan	nan	nan	nan	nan	nan	nan	nan	nan	nan	nan	nan	nan	nan	nan	nan	29.9364	nan	nan	28.7771
Y51	nan	nan	nan	nan	nan	nan	nan	nan	nan	nan	nan	nan	nan	nan	nan	nan	nan	nan	nan	nan	nan	nan	nan	nan	nan	nan	nan	nan	nan	nan	nan	nan	nan	nan	nan	nan	nan	nan	nan	nan	nan	nan	nan	nan	nan	nan	nan	nan	#DIV/0!
Y52	nan	nan	nan	nan	nan	nan	nan	nan	nan	nan	nan	nan	nan	nan	nan	nan	nan	nan	nan	nan	nan	nan	nan	nan	nan	nan	nan	nan	nan	nan	nan	nan	nan	nan	nan	nan	nan	nan	nan	nan	nan	nan	nan	nan	nan	nan	nan	nan	#DIV/0!
Y53	nan	nan	nan	nan	nan	nan	nan	nan	nan	nan	nan	nan	nan	nan	nan	nan	nan	nan	nan	nan	nan	nan	nan	nan	nan	nan	nan	nan	nan	nan	nan	nan	nan	nan	nan	nan	nan	nan	nan	nan	nan	nan	nan	nan	nan	nan	nan	nan	#DIV/0!
Y54	nan	nan	nan	nan	nan	nan	nan	nan	nan	nan	nan	nan	nan	nan	nan	nan	nan	nan	nan	nan	nan	nan	nan	nan	nan	nan	nan	nan	nan	nan	nan	nan	nan	nan	nan	nan	nan	nan	nan	nan	nan	nan	nan	nan	nan	nan	nan	nan	#DIV/0!
Y55	nan	nan	nan	nan	nan	nan	nan	nan	nan	nan	nan	nan	nan	nan	nan	nan	nan	nan	nan	nan	nan	nan	nan	nan	nan	nan	nan	nan	nan	nan	nan	nan	nan	nan	nan	nan	nan	nan	nan	nan	nan	nan	nan	nan	nan	nan	nan	nan	#DIV/0!
Y56	nan	nan	nan	nan	nan	nan	nan	nan	nan	nan	nan	nan	nan	nan	nan	nan	nan	nan	nan	nan	nan	nan	nan	nan	nan	nan	nan	nan	nan	nan	nan	nan	nan	nan	nan	nan	nan	nan	nan	nan	nan	nan	nan	nan	nan	nan	nan	nan	#DIV/0!
Y57	nan	nan	nan	nan	nan	nan	nan	nan	nan	nan	nan	nan	nan	nan	nan	nan	nan	nan	nan	nan	nan	nan	nan	nan	nan	nan	nan	nan	nan	nan	nan	nan	nan	nan	nan	nan	nan	nan	nan	nan	nan	nan	nan	nan	nan	nan	nan	nan	#DIV/0!
Y58	nan	nan	nan	nan	nan	nan	nan	nan	nan	nan	nan	nan	nan	nan	nan	nan	nan	nan	nan	nan	nan	nan	nan	nan	nan	nan	nan	nan	nan	nan	nan	nan	nan	nan	nan	nan	nan	nan	nan	nan	nan	nan	nan	nan	nan	nan	nan	nan	#DIV/0!
Y59	nan	nan	nan	nan	nan	nan	nan	nan	nan	nan	nan	nan	nan	nan	nan	nan	nan	nan	nan	nan	nan	nan	nan	nan	nan	nan	nan	nan	nan	nan	nan	nan	nan	nan	nan	nan	nan	nan	nan	nan	nan	nan	nan	nan	nan	nan	nan	nan	#DIV/0!
Y60	nan	nan	nan	nan	nan	nan	nan	nan	nan	nan	nan	nan	nan	nan	nan	nan	nan	nan	nan	nan	nan	nan	nan	nan	nan	nan	nan	nan	nan	nan	nan	nan	nan	nan	nan	nan	nan	nan	nan	nan	nan	nan	nan	nan	nan	nan	nan	nan	#DIV/0!
Y61	nan	nan	nan	nan	nan	nan	nan	nan	nan	nan	nan	nan	nan	nan	nan	nan	nan	nan	nan	nan	nan	nan	nan	nan	nan	nan	nan	nan	nan	nan	nan	nan	nan	nan	nan	nan	nan	nan	nan	nan	nan	nan	nan	nan	nan	nan	nan	nan	#DIV/0!
Y62	nan	nan	nan	nan	nan	nan	nan	nan	nan	nan	nan	nan	nan	nan	nan	nan	nan	nan	nan	nan	nan	nan	nan	nan	nan	nan	nan	nan	nan	nan	nan	nan	nan	nan	nan	nan	nan	nan	nan	nan	nan	nan	nan	nan	nan	nan	nan	nan	#DIV/0!
Y63	nan	nan	nan	nan	nan	nan	nan	nan	nan	nan	nan	nan	nan	nan	nan	nan	nan	nan	nan	nan	nan	nan	nan	nan	nan	nan	nan	nan	nan	nan	nan	nan	nan	nan	nan	nan	nan	nan	nan	nan	nan	nan	nan	nan	nan	nan	nan	nan	#DIV/0!
Y64	nan	nan	nan	nan	nan	nan	nan	nan	nan	nan	nan	nan	nan	nan	nan	nan	nan	nan	nan	nan	nan	nan	nan	nan	nan	nan	nan	nan	nan	nan	nan	nan	nan	nan	nan	nan	nan	nan	nan	nan	nan	nan	nan	nan	nan	nan	nan	nan	#DIV/0!

## Sheet: Figure S4
	A1	A2	A3	A4	A5	A6	A7	A8	A9	A10	A11	A12	A13	A14	A15	A16	Mean:			I1	I2	I3	I4	I5	I6	I7	I8	I9	I10	I11	I12	I13	I14	I15	I16	I17	I18	I19	I20	I21	I22	I23	I24	I25	I26	I27	I28	I29	I30
Y1	nan	nan	nan	nan	nan	nan	nan	nan	nan	nan	nan	nan	nan	nan	nan	nan	#DIV/0!			nan	nan	nan	nan	nan	nan	nan	nan	nan	nan	nan	nan	nan	nan	nan	nan	nan	nan	nan	nan	nan	nan	nan	nan	nan	nan	nan	nan	nan	nan
Y2	nan	nan	nan	nan	nan	nan	nan	nan	nan	nan	nan	nan	nan	nan	nan	nan	#DIV/0!			nan	nan	nan	nan	nan	nan	nan	nan	nan	nan	nan	nan	nan	nan	nan	nan	nan	nan	nan	nan	nan	nan	nan	nan	nan	nan	nan	nan	nan	nan
Y3	nan	nan	nan	nan	nan	nan	nan	nan	nan	nan	nan	nan	nan	nan	nan	nan	#DIV/0!			nan	nan	nan	nan	nan	nan	nan	nan	nan	nan	nan	nan	nan	nan	nan	nan	nan	nan	nan	nan	nan	nan	nan	nan	nan	nan	nan	nan	nan	nan
Y4	nan	nan	nan	nan	nan	nan	nan	nan	nan	nan	nan	nan	nan	nan	nan	nan	#DIV/0!			nan	nan	nan	nan	nan	nan	nan	nan	nan	nan	nan	nan	nan	nan	nan	nan	nan	nan	nan	nan	nan	nan	nan	nan	nan	nan	nan	nan	nan	nan
Y5	nan	nan	nan	nan	nan	nan	nan	nan	nan	nan	nan	nan	nan	nan	nan	nan	#DIV/0!			nan	nan	nan	nan	nan	nan	nan	nan	nan	nan	nan	nan	nan	nan	nan	nan	nan	nan	nan	nan	nan	nan	nan	nan	nan	nan	nan	nan	nan	nan
Y6	nan	nan	nan	nan	nan	nan	nan	nan	nan	nan	nan	nan	nan	nan	nan	nan	#DIV/0!			nan	nan	nan	nan	nan	nan	nan	nan	nan	nan	nan	nan	nan	nan	nan	nan	nan	nan	nan	nan	nan	nan	nan	nan	nan	nan	nan	nan	nan	nan
Y7	nan	nan	nan	nan	nan	nan	nan	nan	nan	nan	nan	nan	nan	nan	nan	nan	#DIV/0!			nan	nan	nan	nan	nan	nan	nan	nan	nan	nan	nan	nan	nan	nan	nan	nan	nan	nan	nan	nan	nan	nan	nan	nan	nan	nan	nan	nan	nan	nan
Y8	nan	26.5711	nan	nan	nan	nan	nan	nan	nan	nan	nan	nan	nan	nan	nan	nan	26.5711			nan	nan	nan	nan	nan	nan	nan	nan	nan	nan	nan	nan	nan	nan	nan	nan	nan	nan	nan	nan	nan	nan	nan	nan	nan	nan	nan	nan	nan	nan
Y9	nan	27.6456	nan	nan	nan	nan	nan	nan	nan	23.8871	nan	nan	nan	nan	nan	nan	25.7664			nan	nan	nan	nan	nan	nan	nan	nan	nan	nan	nan	nan	nan	nan	nan	nan	nan	nan	nan	nan	nan	nan	nan	nan	nan	nan	nan	nan	nan	nan
Y10	nan	27.8174	nan	nan	nan	25.3097	nan	nan	nan	25.2672	nan	nan	nan	nan	nan	nan	26.1314			nan	nan	nan	nan	nan	nan	nan	nan	nan	nan	nan	nan	nan	nan	nan	nan	nan	nan	nan	nan	nan	nan	nan	nan	nan	nan	nan	nan	nan	nan
Y11	nan	28.6696	nan	27.3195	nan	26.4723	nan	nan	nan	27.3549	nan	nan	nan	nan	nan	nan	27.454			nan	nan	nan	nan	nan	nan	nan	nan	nan	nan	nan	nan	nan	nan	nan	nan	nan	nan	nan	nan	nan	nan	nan	nan	nan	nan	nan	nan	nan	nan
Y12	nan	28.1146	nan	27.4348	nan	27.4628	nan	nan	nan	28.0521	24.7457	nan	nan	nan	nan	nan	27.162			nan	nan	nan	nan	nan	nan	nan	nan	nan	nan	nan	nan	nan	nan	nan	nan	nan	nan	nan	nan	nan	nan	nan	nan	nan	nan	nan	nan	nan	nan
Y13	nan	30.3133	nan	28.1907	nan	25.744	nan	nan	nan	29.2662	26.6042	28.2488	nan	nan	nan	24.7592	27.5895			nan	nan	nan	nan	nan	nan	nan	nan	nan	nan	nan	nan	nan	nan	nan	nan	nan	nan	nan	nan	nan	nan	nan	nan	nan	nan	nan	nan	nan	nan
Y14	33.8702	31.1936	nan	27.375	nan	27.7082	nan	28.5539	nan	32.8743	25.7733	32.0538	nan	nan	nan	27.5924	29.6661			nan	nan	nan	nan	nan	nan	nan	nan	nan	nan	nan	nan	nan	nan	nan	nan	nan	nan	nan	nan	nan	nan	nan	nan	nan	nan	nan	nan	nan	nan
Y15	31.6925	28.6348	33.0005	30.0033	35.2573	28.0847	27.5301	28.6921	nan	31.8856	26.9976	30.265	nan	33.4457	nan	26.7831	30.1748			nan	nan	nan	nan	nan	nan	nan	nan	nan	nan	nan	nan	32.9714	nan	37.3851	42.4846	38.4316	40.6744	nan	nan	nan	40.5064	35.2993	37.6969	nan	23.69	nan	nan	nan	nan
Y16	32.6465	32.3275	33.1571	29.5054	35.3094	30.6062	28.5943	29.8588	nan	30.5436	27.2102	31.6948	nan	29.2101	32.2977	26.7886	30.6964			nan	nan	nan	nan	nan	nan	nan	nan	nan	nan	nan	nan	40.0431	38.4013	38.2994	37.2705	36.3779	35.1552	nan	nan	nan	39.3538	44.4665	38.2424	nan	36.1486	nan	nan	nan	nan
Y17	35.5692	31.9275	29.7272	31.7032	33.4693	29.0566	32.6602	30.2856	30.2277	32.0542	29.4065	30.7726	30.8485	35.4267	36.2126	29.694	31.8151			nan	nan	nan	nan	nan	nan	36.107	nan	nan	nan	nan	54.4718	35.2548	38.0439	39.3736	42.5523	39.3931	37.1847	nan	nan	nan	42.6361	36.1134	38.2407	51.4255	27.2959	37.7275	nan	nan	43.9197
Y18	36.9484	31.3179	36.1257	29.2639	33.9946	28.7574	31.7923	31.9076	31.3329	31.7633	27.1279	35.0078	30.7968	32.3281	36.7402	27.2754	32.03			nan	nan	nan	40.4333	nan	33.7327	28.9094	nan	nan	nan	nan	53.9773	30.4413	36.851	38.0206	36.3231	35.8322	42.0424	nan	nan	61.1953	39.0061	40.3657	37.2699	58.9843	23.0654	38.5264	nan	44.0723	42.3747
Y19	35.4921	30.5476	29.1834	30.6223	34.421	29.5716	37.2986	32.4419	34.7428	31.7304	27.1861	35.9726	32.5641	32.8043	32.367	29.3202	32.2666			nan	nan	nan	42.7859	nan	34.1635	31.3171	nan	nan	nan	nan	54.7087	37.9084	41.6114	39.0406	39.2495	39.6533	38.6453	48.189	52.2046	58.3811	39.2302	40.9015	40.1791	65.8535	30.7874	39.8871	50.2214	42.1614	42.3761
Y20	35.3481	34.6394	35.9708	32.4143	35.7699	30.2245	31.1749	33.7966	34.0191	30.5691	27.2752	37.816	32.4813	37.3994	33.6077	31.4215	33.3705			nan	nan	nan	40.3335	10.7204	38.0272	33.4399	nan	nan	nan	nan	51.9688	39.2638	38.5478	36.5584	39.2381	39.156	40.7576	55.1467	68.8206	46.0361	42.4477	37.7503	42.2417	71.2085	36.8487	47.7725	55.7443	52.3045	39.4727
Y21	32.7609	34.0295	40.1433	33.4507	36.0059	29.7057	35.8382	38.2171	33.1087	30.9155	27.7614	37.1142	33.0004	35.4173	36.1319	31.7228	34.0827			nan	nan	21.7785	45.7543	9.12097	37.4646	41.2751	41.6785	nan	nan	nan	67.2912	41.6644	40.4138	39.1295	39.9111	39.9462	43.5919	56.5893	50.2855	48.3588	43.9399	42.103	38.1448	70.1379	32.7096	43.5353	62.5166	45.8769	41.777
Y22	33.7372	32.0579	38.0738	31.0846	41.9951	28.9699	34.6308	39.3873	31.1291	31.8521	27.5047	37.458	33.0608	33.6667	35.6831	29.7924	33.7552			nan	nan	22.5447	47.5865	11.4251	31.853	33.9285	56.9549	46.5167	nan	38.6994	52.1652	36.7258	43.3413	39.8249	40.8574	42.9625	41.4317	57.0162	68.0318	56.5104	48.3751	46.6927	46.3443	61.0705	37.6827	46.4844	58.3747	49.5302	46.628
Y23	34.569	33.3139	38.0512	32.4394	39.9406	28.9219	31.7967	35.4835	33.5601	34.294	25.3929	37.1621	29.8276	34.5409	28.12	32.4916	33.1191			nan	nan	25.0411	47.4304	8.09834	45.3202	42.2072	48.5767	43.8907	16.3084	42.407	60.4075	52.7082	45.4346	42.3088	44.2499	46.4154	38.5697	58.5363	58.3239	51.466	49.7884	45.0903	38.7056	71.9191	42.2264	45.9065	50.6381	50.1098	46.9764
Y24	31.9378	33.536	35.8166	33.0327	38.2915	31.2553	32.8225	31.8128	33.0547	33.9001	30.0591	35.7859	32.1152	34.7516	37.1749	30.3967	33.484			nan	nan	27.3487	40.4393	9.21653	42.3146	34.7201	58.8168	42.0772	13.2272	49.9799	58.7629	57.4921	44.97	47.3043	42.6329	37.9506	43.0472	53.8006	57.008	53.7914	44.8663	43.4659	39.9454	77.4933	49.575	50.0226	47.8185	50.7494	45.5206
Y25	34.1686	34.4374	37.5486	32.0395	39.3107	32.394	32.5644	36.1404	32.9024	33.2077	28.8098	37.5653	33.6258	35.9283	38.3106	30.7077	34.3538			nan	nan	27.6317	48.2424	9.33617	39.719	38.8929	53.006	43.3933	11.3547	46.7548	49.8986	47.4486	42.6229	41.2283	46.0952	43.0328	41.4956	75.0255	67.5286	58.6305	45.6506	40.27	39.0043	73.6317	45.3208	43.9983	45.0017	48.0728	41.7863
Y26	35.701	35.5415	37.8605	32.5543	37.2974	35.194	36.4189	33.3288	31.5945	32.0952	30.044	37.8962	32.4522	34.4828	31.5147	32.6732	34.1656			nan	nan	28.7586	40.1393	10.8021	43.0512	43.9017	51.2726	36.8846	13.9158	47.7102	49.4284	60.6239	43.1994	44.4229	41.7067	41.2867	40.4512	72.9383	61.0778	49.4076	41.9803	41.9571	44.0179	74.3083	35.6522	52.1222	54.5771	47.913	38.2542
Y27	37.7307	32.5313	36.3661	30.7462	35.9365	31.6717	34.2176	37.9417	30.4363	32.0721	27.8552	35.5753	32.047	38.128	36.9746	34.962	34.0745			nan	nan	22.445	49.7634	9.61258	44.3399	37.1492	45.8516	43.2145	15.4409	39.0515	55.6074	51.6102	44.8334	43.1393	47.5365	42.7998	48.1613	59.1747	59.8359	55.3572	43.8165	44.4425	41.6939	64.2057	33.6673	37.8894	50.7335	42.406	35.1834
Y28	37.7635	30.0933	35.7776	33.2275	35.333	30.9429	32.4097	34.2995	27.4681	31.9896	28.4718	35.5103	32.2031	36.8393	37.4081	30.1926	33.1206			nan	nan	29.7472	45.7097	12.0301	47.2877	34.5975	50.1977	54.3268	12.3995	38.29	55.0557	47.896	40.8238	41.9999	44.449	42.194	40.5385	67.3756	53.7757	48.7484	45.6736	39.4971	35.2234	69.1434	42.3111	53.4355	54.5639	45.7507	40.7644
Y29	35.386	31.1232	34.6907	30.2706	32.5325	29.6759	32.0544	36.309	29.7101	31.4052	26.313	40.1041	32.8536	36.3752	33.2345	32.1287	32.7604			nan	nan	28.4577	44.9112	9.37969	32.7757	38.6759	45.0791	42.6781	nan	40.1767	61.2948	58.1837	46.1089	44.0737	45.3934	38.6615	40.69	53.4242	54.8607	46.4014	42.985	35.0068	41.347	48.7446	26.0223	44.216	49.5682	47.3019	41.3159
Y30	31.95	28.3587	33.5536	31.2779	35.9136	30.0652	32.7564	36.7616	30.1152	30.6421	25.8012	38.9047	32.2968	39.4641	32.9807	34.1527	32.8122			nan	nan	20.7867	44.2405	10.0324	40.1848	28.2873	45.0086	37.5915	nan	33.952	57.8031	54.4856	41.246	42.2552	42.5185	40.3367	39.9515	44.0427	43.1104	39.8124	38.1582	40.0448	36.4	54.8943	30.1186	37.3969	45.2501	49.7332	38.9626
Y31	32.5471	29.5023	36.2643	29.3843	34.0335	26.4815	32.8491	36.3893	28.1919	31.6454	25.5892	34.8872	31.8658	35.6576	31.9226	29.3558	31.6604			nan	nan	25.4361	42.6403	9.85095	38.4333	39.0922	41.1082	39.6963	nan	29.9656	64.322	58.9744	44.3097	42.4336	43.926	40.812	45.0141	42.4587	47.6696	44.7706	36.7509	38.4606	36.2652	53.5461	23.4649	37.576	50.0159	42.8801	41.8506
Y32	34.5278	27.525	36.4784	28.9258	36.6011	28.2556	37.2574	31.2764	27.0458	30.625	24.6702	34.1532	31.3245	33.9438	31.1915	27.8351	31.3523			nan	nan	22.5276	37.5128	9.74267	37.0833	29.0764	39.3539	nan	nan	nan	63.0813	38.756	42.0682	43.5061	41.9578	40.9249	46.2089	51.571	49.555	42.8614	35.5162	40.5584	37.3171	49.9589	16.2477	38.8597	39.3435	42.5327	45.0865
Y33	33.3217	30.4632	31.3485	30.0199	37.2903	26.6292	31.243	33.6294	26.9567	30.5239	24.3558	34.8315	34.1568	32.8226	32.3547	30.8034	31.2969			nan	nan	22.8822	44.2214	10.1342	39.05	29.3999	42.7178	nan	nan	nan	46.713	46.4788	43.8591	52.7685	46.1692	41.8564	46.4281	43.8487	47.6904	38.597	35.6273	28.7812	38.3229	58.0487	31.4653	40.4173	49.447	44.3345	44.9861
Y34	30.2769	30.5956	35.1048	29.148	34.5069	26.6742	35.9816	34.658	29.5617	30.6022	20.4297	36.2823	30.4424	32.9668	33.6967	28.6756	31.2252			nan	nan	23.7053	42.9289	9.2876	34.9259	34.301	44.5366	nan	nan	nan	59.8803	47.5208	42.6182	48.1309	46.1134	40.0926	43.7859	50.1879	49.4406	38.2365	38.0285	34.0023	36.5674	49.8297	27.4573	38.7776	50.4688	48.4622	44.9841
Y35	32.3829	27.4829	35.044	31.074	36.2992	26.8639	38.7188	35.3909	27.1168	29.6738	11.7399	35.0991	33.2678	22.4091	32.1699	28.7972	30.2206			nan	nan	23.44	41.7057	9.19439	34.0701	33.7048	41.5761	35.8437	nan	33.1675	67.9878	50.0857	54.8734	49.1215	61.4713	41.0313	45.3526	53.8749	46.9178	41.0908	38.2333	40.2212	35.7678	52.2505	26.1642	45.1054	53.2721	44.77	37.0749
Y36	28.7113	28.2378	34.2473	31.7566	36.4418	27.7748	33.4678	34.1351	29.137	28.6052	24.1326	30.7605	31.0485	33.1836	35.6283	27.1159	30.899			nan	nan	26.3495	42.9658	10.0175	40.3297	43.4144	38.7454	31.7286	nan	nan	55.8346	53.9102	49.6065	45.6583	52.329	43.373	48.7449	48.9494	55.6549	49.1008	41.2159	40.9619	38.402	53.5748	30.4027	43.0281	50.0715	46.4199	45.823
Y37	27.497	28.5717	31.4441	31.1284	35.7226	26.5545	31.6229	35.8978	28.0476	26.865	23.4256	28.4432	28.0701	37.3719	32.408	27.0785	30.0093			nan	nan	21.9486	38.8127	11.4406	53.4075	43.0517	48.3874	nan	nan	nan	44.3254	44.7922	49.0433	48.9569	45.0289	43.3942	42.3337	51.2333	49.1901	46.8245	38.5745	43.4058	36.0581	55.0172	27.7689	40.493	63.3432	45.2072	38.4389
Y38	28.6719	28.3638	29.8155	32.2083	36.7153	27.1878	28.4923	33.2687	27.5936	27.7313	24.3662	28.9512	20.0371	23.9773	29.6562	26.5221	28.3474			nan	nan	22.872	40.5679	nan	55.2222	42.826	nan	nan	nan	nan	66.3892	42.39	47.9521	48.0456	50.5005	36.6026	43.8738	49.9732	44.1552	37.0363	44.7825	37.1543	38.7105	48.2258	31.8835	40.0089	53.2488	46.5722	39.1264
Y39	30.5664	27.6526	33.3739	31.7849	33.2824	25.8592	33.3907	33.5942	25.1051	26.4345	23.9332	32.2165	31.7615	33.9987	29.8191	27.0149	29.9867			nan	nan	18.8591	46.9509	nan	47.8409	40.0067	nan	nan	nan	nan	52.4066	49.9609	42.5322	38.6974	42.1633	36.9892	42.4766	47.4082	nan	nan	37.1527	43.644	36.7377	48.3256	29.8198	45.2548	48.6309	48.7817	40.3733
Y40	30.2387	30.4559	30.8124	28.6996	32.3513	26.6843	29.4365	35.8968	26.8798	25.8128	23.023	29.3795	30.8181	24.1831	30.3207	27.4141	28.9004			nan	nan	19.139	42.0567	nan	43.8881	44.3015	nan	nan	nan	nan	62.8744	40.0057	41.5381	42.2995	43.144	40.437	39.5053	46.0479	nan	nan	38.255	36.4215	35.9058	47.5539	22.5311	43.7794	nan	47.6725	40.9724
Y41	29.548	27.5031	34.287	29.7311	28.1823	25.9904	30.7884	33.818	27.2056	25.7696	23.5463	29.4368	23.0969	31.0298	27.1233	27.3568	28.4008			nan	nan	20.4083	49.8889	nan	45.6019	42.5915	nan	nan	nan	nan	43.6201	35.6769	40.439	43.4906	43.2155	36.7079	39.4269	41.9926	nan	nan	35.7714	41.0762	34.2197	nan	20.7064	nan	nan	44.4998	38.5828
Y42	27.2435	26.4525	35.8563	28.1703	32.8761	25.8228	30.6261	33.8779	28.9751	24.8645	25.6913	31.6393	23.4288	34.2188	29.8856	29.1125	29.2963			nan	nan	20.8462	40.4522	nan	45.4255	34.708	nan	nan	nan	nan	51.6355	37.8426	40.3043	41.5805	38.6644	35.3183	38.2938	nan	nan	nan	33.6512	37.0505	37.0206	nan	22.3844	nan	nan	43.0491	41.6095
Y43	27.4168	29.4841	33.255	27.533	33.9063	26.2443	nan	33.1465	nan	25.2758	23.1652	30.004	28.8292	30.876	25.026	30.2149	28.8841			nan	nan	20.9312	nan	nan	40.8857	31.78	nan	nan	nan	nan	51.5184	33.2707	nan	nan	nan	36.7001	nan	nan	nan	nan	34.2891	38.518	31.2114	nan	26.3028	nan	nan	nan	38.5194
Y44	28.9811	27.5717	33.3392	27.9658	32.4393	25.922	nan	33.5645	nan	25.0814	23.0297	33.9706	28.4608	31.1345	nan	27.2293	29.13			nan	nan	24.0808	nan	nan	43.3644	32.5912	nan	nan	nan	nan	nan	35.1423	nan	nan	nan	37.2379	nan	nan	nan	nan	36.9552	35.1778	32.9398	nan	23.4898	nan	nan	nan	nan
Y45	27.6992	27.2682	34.2831	27.7522	nan	26.2124	nan	28.4786	nan	25.5374	23.1647	nan	nan	30.3856	nan	26.1023	27.6884			nan	nan	18.8873	nan	nan	nan	32.6069	nan	nan	nan	nan	nan	33.4575	nan	nan	nan	nan	nan	nan	nan	nan	nan	nan	nan	nan	nan	nan	nan	nan	nan
Y46	nan	27.6826	28.0207	28.3617	nan	26.2161	nan	29.9592	nan	24.3416	23.6606	nan	nan	30.0837	nan	25.3335	27.0733			nan	nan	23.4745	nan	nan	nan	34.7839	nan	nan	nan	nan	nan	32.202	nan	nan	nan	nan	nan	nan	nan	nan	nan	nan	nan	nan	nan	nan	nan	nan	nan
Y47	nan	26.8289	30.1169	26.6558	nan	25.482	nan	28.4807	nan	23.8539	nan	nan	nan	26.242	nan	24.7518	26.5515			nan	nan	16.6273	nan	nan	nan	35.2757	nan	nan	nan	nan	nan	nan	nan	nan	nan	nan	nan	nan	nan	nan	nan	nan	nan	nan	nan	nan	nan	nan	nan
Y48	nan	28.0577	nan	25.7895	nan	23.4894	nan	nan	nan	21.9095	nan	nan	nan	26.2954	nan	24.8754	25.0695			nan	nan	nan	nan	nan	nan	32.0568	nan	nan	nan	nan	nan	nan	nan	nan	nan	nan	nan	nan	nan	nan	nan	nan	nan	nan	nan	nan	nan	nan	nan
Y49	nan	27.4859	nan	nan	nan	25.9713	nan	nan	nan	22.5998	nan	nan	nan	nan	nan	26.4525	25.6274			nan	nan	nan	nan	nan	nan	nan	nan	nan	nan	nan	nan	nan	nan	nan	nan	nan	nan	nan	nan	nan	nan	nan	nan	nan	nan	nan	nan	nan	nan
Y50	nan	26.6227	nan	nan	nan	nan	nan	nan	nan	23.1968	nan	nan	nan	nan	nan	24.9143	24.9113			nan	nan	nan	nan	nan	nan	nan	nan	nan	nan	nan	nan	nan	nan	nan	nan	nan	nan	nan	nan	nan	nan	nan	nan	nan	nan	nan	nan	nan	nan
Y51	nan	26.2416	nan	nan	nan	nan	nan	nan	nan	22.1936	nan	nan	nan	nan	nan	nan	24.2176			nan	nan	nan	nan	nan	nan	nan	nan	nan	nan	nan	nan	nan	nan	nan	nan	nan	nan	nan	nan	nan	nan	nan	nan	nan	nan	nan	nan	nan	nan
Y52	nan	nan	nan	nan	nan	nan	nan	nan	nan	21.8434	nan	nan	nan	nan	nan	nan	21.8434			nan	nan	nan	nan	nan	nan	nan	nan	nan	nan	nan	nan	nan	nan	nan	nan	nan	nan	nan	nan	nan	nan	nan	nan	nan	nan	nan	nan	nan	nan
Y53	nan	nan	nan	nan	nan	nan	nan	nan	nan	nan	nan	nan	nan	nan	nan	nan	#DIV/0!			nan	nan	nan	nan	nan	nan	nan	nan	nan	nan	nan	nan	nan	nan	nan	nan	nan	nan	nan	nan	nan	nan	nan	nan	nan	nan	nan	nan	nan	nan
Y54	nan	nan	nan	nan	nan	nan	nan	nan	nan	nan	nan	nan	nan	nan	nan	nan	#DIV/0!			nan	nan	nan	nan	nan	nan	nan	nan	nan	nan	nan	nan	nan	nan	nan	nan	nan	nan	nan	nan	nan	nan	nan	nan	nan	nan	nan	nan	nan	nan
Y55	nan	nan	nan	nan	nan	nan	nan	nan	nan	nan	nan	nan	nan	nan	nan	nan	#DIV/0!			nan	nan	nan	nan	nan	nan	nan	nan	nan	nan	nan	nan	nan	nan	nan	nan	nan	nan	nan	nan	nan	nan	nan	nan	nan	nan	nan	nan	nan	nan
Y56	nan	nan	nan	nan	nan	nan	nan	nan	nan	nan	nan	nan	nan	nan	nan	nan	#DIV/0!			nan	nan	nan	nan	nan	nan	nan	nan	nan	nan	nan	nan	nan	nan	nan	nan	nan	nan	nan	nan	nan	nan	nan	nan	nan	nan	nan	nan	nan	nan
Y57	nan	nan	nan	nan	nan	nan	nan	nan	nan	nan	nan	nan	nan	nan	nan	nan	#DIV/0!			nan	nan	nan	nan	nan	nan	nan	nan	nan	nan	nan	nan	nan	nan	nan	nan	nan	nan	nan	nan	nan	nan	nan	nan	nan	nan	nan	nan	nan	nan
Y58	nan	nan	nan	nan	nan	nan	nan	nan	nan	nan	nan	nan	nan	nan	nan	nan	#DIV/0!			nan	nan	nan	nan	nan	nan	nan	nan	nan	nan	nan	nan	nan	nan	nan	nan	nan	nan	nan	nan	nan	nan	nan	nan	nan	nan	nan	nan	nan	nan
Y59	nan	nan	nan	nan	nan	nan	nan	nan	nan	nan	nan	nan	nan	nan	nan	nan	#DIV/0!			nan	nan	nan	nan	nan	nan	nan	nan	nan	nan	nan	nan	nan	nan	nan	nan	nan	nan	nan	nan	nan	nan	nan	nan	nan	nan	nan	nan	nan	nan
Y60	nan	nan	nan	nan	nan	nan	nan	nan	nan	nan	nan	nan	nan	nan	nan	nan	#DIV/0!			nan	nan	nan	nan	nan	nan	nan	nan	nan	nan	nan	nan	nan	nan	nan	nan	nan	nan	nan	nan	nan	nan	nan	nan	nan	nan	nan	nan	nan	nan
Y61	nan	nan	nan	nan	nan	nan	nan	nan	nan	nan	nan	nan	nan	nan	nan	nan	#DIV/0!			nan	nan	nan	nan	nan	nan	nan	nan	nan	nan	nan	nan	nan	nan	nan	nan	nan	nan	nan	nan	nan	nan	nan	nan	nan	nan	nan	nan	nan	nan
Y62	nan	nan	nan	nan	nan	nan	nan	nan	nan	nan	nan	nan	nan	nan	nan	nan	#DIV/0!			nan	nan	nan	nan	nan	nan	nan	nan	nan	nan	nan	nan	nan	nan	nan	nan	nan	nan	nan	nan	nan	nan	nan	nan	nan	nan	nan	nan	nan	nan
Y63	nan	nan	nan	nan	nan	nan	nan	nan	nan	nan	nan	nan	nan	nan	nan	nan	#DIV/0!			nan	nan	nan	nan	nan	nan	nan	nan	nan	nan	nan	nan	nan	nan	nan	nan	nan	nan	nan	nan	nan	nan	nan	nan	nan	nan	nan	nan	nan	nan
Y64	nan	nan	nan	nan	nan	nan	nan	nan	nan	nan	nan	nan	nan	nan	nan	nan	#DIV/0!			nan	nan	nan	nan	nan	nan	nan	nan	nan	nan	nan	nan	nan	nan	nan	nan	nan	nan	nan	nan	nan	nan	nan	nan	nan	nan	nan	nan	nan	nan
[truncated: 35 more columns]

## Sheet: Figure S5
Cohort I
	Ppt_age	V1	LOC	A1
0	26.3	0	0.00956879	0.321698
1	6.3	0.95161	0.585685	0.0635847
2	19.9	0.532147	0.466164	0.0175818
3	9.1	0.553502	0.331644	0
4	10.8	0	0.000336883	0.00125936
5	23.1	0.0775392	0.083985	0
6	11.3	0.27901	0.123658	0.0232596
7	21.7	0.490711	0.423437	0.000387122
8	12.2	0.000632234	0.00388071	0
9	13.8	0	0.00476114	0
10	15.3	0.0440132	0.0745709	0
11	20.7	0.469069	0.272593	0
12	8.8	0.0192588	0.0191621	0
13	23.2	0.0162459	0.0777091	0
		0.245267	0.17694	0.0305551
Cohort II
	Ppt_age	V1	LOC	A1
0	3.7	0.295059	0.141588	0.00312923
1	4	0.0125658	0.0193666	0
2	5	0	0.00218909	0
3	5.3	0.435366	0.147907	0
4	5.8	0.300169	0.321767	0.490677
5	4.7	0	0.000905243	0
6	6	0.295754	0.431261	0.0619717
7	7.3	0	0.0228904	0
8	4	0.161414	0.0978596	0
9	7.6	0.327449	0.0976383	0.0356475
10	5.7	0	0.00688407	0
11	4.5	0	0.000231746	0.00451642
12	8.5	0.366281	0.13324	0.00190335
13	10.4	0.250122	0.136858	0.288406
14	6.7	0.00243167	0.0349589	0.0117104
15	7.5	0.700453	0.380777	0
16	9	0.0608181	0.081113	0.000225821
17	5.1	0	0.00842306	0
Mean:		0.178216	0.11477	0.0498993

## Sheet: Figure S6
A1
	Ppt_age	MotionConfounds_fslmotion_thr0.2	MotionConfounds_fslmotion_thr0.4	MotionConfounds_fslmotion_thr0.6	MotionConfounds_fslmotion_thr0.8	MotionConfounds_fslmotion_thr1	MotionConfounds_fslmotion_thr1.2	MotionConfounds_fslmotion_thr1.4	MotionConfounds_fslmotion_thr1.6	MotionConfounds_fslmotion_thr1.8	MotionConfounds_fslmotion_thr2	MotionConfounds_fslmotion_thr2.2	MotionConfounds_fslmotion_thr2.4	MotionConfounds_fslmotion_thr2.6	MotionConfounds_fslmotion_thr2.8	MotionConfounds_fslmotion_thr3	MotionConfounds_fslmotion_thr3.2	MotionConfounds_fslmotion_thr3.4	MotionConfounds_fslmotion_thr3.6	MotionConfounds_fslmotion_thr3.8	MotionConfounds_fslmotion_thr4	MotionConfounds_fslmotion_thr4.2	MotionConfounds_fslmotion_thr4.4	MotionConfounds_fslmotion_thr4.6	MotionConfounds_fslmotion_thr4.8	MotionConfounds_fslmotion_thr5	MotionParameters_Standard
0	6.3							6.45e-05	0	0	0.0240661	0.0292922	0.0545842	0.109426	0.109781	0.0635847	0.0653268	0.0633912	0.0633912	0.0430028	0.0430028	0.0054197	0.0054197	0.0054197	0.007936	0.007936	0.00148397
1	9.1	0.0309375	0.0003226	3.23e-05	0.00154849	0	0	0	0	0	0	0	0	0	0	0	0	0	0	0	0	0	3.23e-05	3.23e-05	3.23e-05	3.23e-05	0.00083876
2	20.7		0.00054906	0.00636264	0.0041987	0	0	0.00012919	0.00048446	0	0	0.00032298	0	0	0	0	0	0	0.00051676	0.0027776	0.00232543	0.00184097	0.00258381	0.00067825	0.00071055	0.00077514	0.00471546
3	23.2		9.68e-05	0.00025808	0.00012904	0.0038067	0	0.0952965	0.0910059	0.00025808	0	0	3.23e-05	0	0	0	0	0	0.00893606	0.00893606	0.0662301	0.0123234	0.0217433	0.026163	0.0179689	0.00819408	0.0573908
4	19.9	0.00867798	0.0210981	0.0442932	0.0282276	0.0162269	0.013646	0.0107104	0.0210981	0.0166462	0.0172269	0.0178399	0.0172269	0.0175818	0.0175818	0.0175818	0.0175173	0.0090651	0.00806504	0.009549	0.00916188	0.00916188	0.00916188	0.00916188	0.00916188	0.00916188	0.00961352
5	21.7	0.0143235	0.00061294	0.00019356	0.0001613	0.00051616	0.0004839	0.00038712	0.00038712	0.0004839	0.0004839	0.0004839	0.00038712	0.00038712	0.00038712	0.00038712	0.00035486	0.00035486	0.00038712	0	0.00061294	0.00061294	0.00061294	0.00054842	0.00067746	0.00067746	0
6	8.8										0	0	0	0	0	0	0	0	0	0	0	0	0	0	0	0	0
7	26.3								0	0	0	0	0.0001613	0.0001613	0.321698	0.321698	0.604555	0.130299	0.130299	0.130299	0.130299	0.130299	0.130299	0.130202	0.130202	0.130202	0.00112911
8	11.3		0.164204	0.00054842	0	0	0	0	0	0	0.00632299	0.00748435	0.00748435	0.0101619	0.00996839	0.0232596	0.0134525	0.0139041	0.0139041	0.0139041	0.0139041	0.0101297	0.0101297	0.0101297	0.0101297	0.0101297	0.0103878
9	12.2													3.23e-05	0	0	0	0.00041938	0	0	0	0	0	0	0.00035486	0	9.68e-05
10	10.8								0	0	0.00064583	0	0	0.00071041	0.00138853	0.00125936	0	0	0	0	0	0	0	0	0	0	0
11	13.8					0	0	0	0	0	0	0	0	0	0	0	0	0	0.0001613	0.0003226	0.00319375	0.00206465	0.00458094	0.00458094	0	0.0151623	0.00454868
12	15.3							0.267856	0.0666817	0.00122589	0.00112911	0.00125815	0.0198077	0.0360023	0	0	0	0	0	0	0	0	0	0	0	0	0
13	16.8																				0.00122589	0.00122589	0.0130331	0.00980708	0.00980708	0.0395509	0
14	23.1			0.0129686	0.0146461	0.124169	0.0194851	0	0	6.45e-05	0	0	0	0	0	0	0	0	0	0	0	0	0	0	0	0	0
Mean:		0.0179797	0.0311473	0.00923668	0.00698732	0.0180899	0.00420188	0.0374444	0.0149714	0.00155655	0.00383652	0.00436011	0.00766799	0.0124617	0.0329147	0.0305551	0.0500862	0.015531	0.0161186	0.0149136	0.017997	0.0115385	0.0131731	0.0131149	0.0124654	0.0147881	0.00601366
LOC
	Ppt_age	MotionConfounds_fslmotion_thr0.2	MotionConfounds_fslmotion_thr0.4	MotionConfounds_fslmotion_thr0.6	MotionConfounds_fslmotion_thr0.8	MotionConfounds_fslmotion_thr1	MotionConfounds_fslmotion_thr1.2	MotionConfounds_fslmotion_thr1.4	MotionConfounds_fslmotion_thr1.6	MotionConfounds_fslmotion_thr1.8	MotionConfounds_fslmotion_thr2	MotionConfounds_fslmotion_thr2.2	MotionConfounds_fslmotion_thr2.4	MotionConfounds_fslmotion_thr2.6	MotionConfounds_fslmotion_thr2.8	MotionConfounds_fslmotion_thr3	MotionConfounds_fslmotion_thr3.2	MotionConfounds_fslmotion_thr3.4	MotionConfounds_fslmotion_thr3.6	MotionConfounds_fslmotion_thr3.8	MotionConfounds_fslmotion_thr4	MotionConfounds_fslmotion_thr4.2	MotionConfounds_fslmotion_thr4.4	MotionConfounds_fslmotion_thr4.6	MotionConfounds_fslmotion_thr4.8	MotionConfounds_fslmotion_thr5	MotionParameters_Standard
0	6.3							0.0282747	0.0596334	0.0932384	0.405124	0.481825	0.523317	0.67548	0.675694	0.585685	0.546895	0.562957	0.562957	0.529018	0.529018	0.337484	0.337484	0.337484	0.294094	0.294094	0.231749
1	9.1	0.220094	0.303196	0.339482	0.354092	0.214453	0.277848	0.280006	0.238531	0.242848	0.322169	0.310161	0.30899	0.307819	0.318251	0.331644	0.332976	0.333236	0.333236	0.333236	0.332379	0.332379	0.402402	0.405287	0.403557	0.390546	0.446525
2	20.7		0.0553297	0.497845	0.634712	0.490845	0.566012	0.554393	0.5576	0.390564	0.336967	0.348557	0.278699	0.264447	0.231427	0.272593	0.29651	0.291228	0.307141	0.331657	0.341248	0.360949	0.377803	0.386988	0.389346	0.391305	0.476686
3	23.2		0.00338942	0.00064376	0.0475531	0.0548789	0.0408811	0.572761	0.538812	0.452585	0.374851	0.207347	0.197868	0.174653	0.164966	0.0777091	0.0952421	0.126407	0.301778	0.301778	0.46544	0.294112	0.263636	0.238808	0.246482	0.250092	0.340619
4	19.9	0.511929	0.48569	0.485085	0.529734	0.507393	0.486723	0.475578	0.468576	0.464525	0.465735	0.460766	0.465735	0.466164	0.466164	0.466164	0.464188	0.478553	0.467289	0.472764	0.468216	0.468216	0.468216	0.468216	0.468216	0.468216	0.462205
5	21.7	0.418613	0.416843	0.423367	0.420693	0.424636	0.423392	0.4251	0.4251	0.424937	0.424937	0.424937	0.423437	0.423437	0.423437	0.423437	0.424666	0.424666	0.423305	0.432074	0.425061	0.424481	0.424481	0.42486	0.424349	0.424349	0.432538
6	8.8										0.0271702	0.000183945	0.00261301	0.0212546	0.0363614	0.0191621	0.0175295	0.0161805	0.0160655	0.0156056	0.0198136	0.00944307	0.0163261	0.00699799	0.0142029	0.0142029	0.0950082
7	26.3								0.00192914	0.00257199	0.000842021	0.000191369	0.000589438	0.000589438	0.00956879	0.00956879	0.00977548	0.0146441	0.0146441	0.0146441	0.0146441	0.0146441	0.0146441	0.0140717	0.0140717	0.0140717	0.00621023
8	11.3		0.0158561	0.150029	0.134769	0.092114	0.103585	0.09229	0.117674	0.122487	0.122847	0.12502	0.12502	0.125495	0.12916	0.123658	0.124178	0.12049	0.12049	0.12049	0.12049	0.120069	0.120069	0.120069	0.120069	0.120069	0.122923
9	12.2													0.0587764	0.0654332	0.00388071	0.0441124	0.0555308	0.00787365	0.0142864	0.0151783	0.085403	0.0865794	0.102988	0.180184	0.0957064	0.0763269
10	10.8								0.0343254	0.0478273	0.107236	0.00911882	0.00465512	0.000122503	0.00021438	0.000336883	0.00120206	0.000704392	0.000428761	0	2.29693e-05	9.18773e-05	0	0	0	0	0.000168429
11	13.8					0.0615482	0.0322329	0.0320674	0.0392649	0.0352904	0.0345707	0.0149943	0.0455763	7.65333e-05	1.53067e-05	0.00476114	0.00447027	0.138469	0.0832281	0.0970599	0.142191	0.149806	0.19288	0.19288	0.0396165	0.157616	0.121363
12	15.3							0.372478	0.422949	0.349209	0.307689	0.444534	0.255051	0.395412	0.0470317	0.0745709	0.016565	0.0271263	0.0300173	0.0110671	0.00339053	0.00913724	0.000642821	0.00152287	0.0011632	0.00127034	0.00702512
13	16.8																				0.109078	0.109078	0.0272757	0.0264907	0.0264907	0.0258851	0.00894809
14	23.1			0.169741	0.187378	0.296564	0.22363	0.0513346	0.070181	0.0924983	0.114521	0.126239	0.137214	0.0760489	0.0674644	0.083985	0.0802563	0.0976416	0.103471	0.0520445	0.0738544	0.101904	0.103184	0.103184	0.102783	0.107542	0.0896958
Mean:		0.383545	0.213384	0.29517	0.329847	0.267804	0.269288	0.288428	0.247881	0.226548	0.234205	0.227221	0.212982	0.213555	0.188228	0.17694	0.175612	0.191988	0.197995	0.194695	0.204002	0.187813	0.189042	0.188656	0.181642	0.183664	0.194533
V1
	Ppt_age	MotionConfounds_fslmotion_thr0.2	MotionConfounds_fslmotion_thr0.4	MotionConfounds_fslmotion_thr0.6	MotionConfounds_fslmotion_thr0.8	MotionConfounds_fslmotion_thr1	MotionConfounds_fslmotion_thr1.2	MotionConfounds_fslmotion_thr1.4	MotionConfounds_fslmotion_thr1.6	MotionConfounds_fslmotion_thr1.8	MotionConfounds_fslmotion_thr2	MotionConfounds_fslmotion_thr2.2	MotionConfounds_fslmotion_thr2.4	MotionConfounds_fslmotion_thr2.6	MotionConfounds_fslmotion_thr2.8	MotionConfounds_fslmotion_thr3	MotionConfounds_fslmotion_thr3.2	MotionConfounds_fslmotion_thr3.4	MotionConfounds_fslmotion_thr3.6	MotionConfounds_fslmotion_thr3.8	MotionConfounds_fslmotion_thr4	MotionConfounds_fslmotion_thr4.2	MotionConfounds_fslmotion_thr4.4	MotionConfounds_fslmotion_thr4.6	MotionConfounds_fslmotion_thr4.8	MotionConfounds_fslmotion_thr5	MotionParameters_Standard
0	6.3							0.0406575	0.131407	0.303278	0.86013	0.887608	0.91849	0.976267	0.976559	0.95161	0.937652	0.945579	0.945579	0.940765	0.940765	0.767824	0.767824	0.767824	0.67581	0.67581	0.583455
1	9.1	0.634468	0.677724	0.658658	0.614397	0.506226	0.51858	0.523152	0.451021	0.444407	0.544261	0.532344	0.511965	0.511284	0.544309	0.553502	0.556177	0.540175	0.540175	0.540175	0.545136	0.545136	0.595331	0.595282	0.602578	0.60107	0.624076
2	20.7		0.312907	0.737671	0.702801	0.654022	0.689913	0.740687	0.762037	0.576744	0.513131	0.533606	0.479136	0.45161	0.408472	0.469069	0.507587	0.508219	0.545618	0.585984	0.594203	0.612927	0.62528	0.652417	0.655627	0.655286	0.775119
3	23.2		0.0304199	0.0223633	0.312612	0.0336044	0.235712	0.772508	0.689722	0.634029	0.538742	0.157157	0.145532	0.0942166	0.0734472	0.0162459	0.0213532	0.0328323	0.097962	0.097962	0.164113	0.103507	0.078068	0.0950435	0.097816	0.101075	0.177732
4	19.9	0.569108	0.543235	0.517994	0.592841	0.568184	0.551843	0.532536	0.532828	0.528402	0.53166	0.526748	0.53166	0.532147	0.532147	0.532147	0.53273	0.553643	0.53949	0.555053	0.550676	0.550676	0.550676	0.550676	0.550676	0.550676	0.54625
5	21.7	0.459488	0.459391	0.480838	0.484243	0.487842	0.487453	0.492413	0.492413	0.491586	0.491586	0.491586	0.490711	0.490711	0.490711	0.490711	0.491586	0.491586	0.489933	0.493678	0.489009	0.489544	0.489544	0.489495	0.488863	0.488863	0.49183
6	8.8										9.72668e-05	0	0	0.0181403	0.034627	0.0192588	0.00729501	0.00802451	0.00573874	0.00534967	0.00967805	0.00875401	0.00826768	0.00797588	0.0226145	0.0226145	0.0773757
7	26.3								0.00408521	0.00603054	0.000534967	0.0001459	0.000194534	0.000194534	0	0	0	9.72668e-05	9.72668e-05	9.72668e-05	9.72668e-05	9.72668e-05	9.72668e-05	0	0	0	4.86334e-05
8	11.3		0.00364751	0.297928	0.235386	0.141912	0.164478	0.160977	0.204941	0.212333	0.251678	0.261794	0.261794	0.26262	0.263253	0.27901	0.260383	0.246134	0.246134	0.246134	0.246134	0.245647	0.245647	0.245647	0.245647	0.245647	0.250851
9	12.2													0.0518918	0.0552962	0.000632234	0.0614726	0.0631262	0.0104562	0.0273806	0.0236358	0.0888046	0.0880751	0.0967805	0.140016	0.105097	0.103297
10	10.8								0.00228577	0.00496061	0.0630289	0.0104075	0.0030639	0	0	0	0	0	0	0	0	0	0	0	0	0	0
11	13.8					0.0018967	0.00408521	0.00170217	0.0319035	0.00641961	0.00369614	0	0.0319521	0	0	0	0.000340434	0.191518	0.169633	0.196528	0.236164	0.202704	0.270645	0.270645	0.0802937	0.252018	0.120854
12	15.3							0.236067	0.333771	0.370003	0.367231	0.474467	0.0992608	0.193075	0.0295691	0.0440132	0.0279156	0.0314172	0.0443537	0.0342379	0.00729501	0.0124502	0.0010213	0.00272347	0.0020426	0.0001459	0.0320494
13	16.8																				0.00637098	0.00637098	0.000194534	0.000243167	0.000243167	0.000243167	0.00876467
14	23.1			0.134072	0.0543077	0.100732	0.0784237	0.0325291	0.0530686	0.0533143	0.0737556	0.0750823	0.0749349	0.0718392	0.0673677	0.0775392	0.0729202	0.0847133	0.0866296	0.0594565	0.0730185	0.0880055	0.0842219	0.0842219	0.0853029	0.0957692	0.0974891
Mean:		0.554355	0.337887	0.407075	0.428084	0.311802	0.341311	0.353323	0.307457	0.302626	0.326118	0.303919	0.272977	0.261	0.248268	0.245267	0.248387	0.264076	0.265843	0.2702	0.259086	0.248163	0.253659	0.257265	0.243169	0.252954	0.259279

[truncated: 4 more sheets: Figure S7, Table S2, Table S3, Table S4]
